# Supplementary material for: Mitochondrial stress activates YAP/TAZ through RhoA oxidation to promote liver injury
Source: Cell Death Dis. 2024 Jan 15;15(1):51. doi: 10.1038/s41419-024-06448-5 (PMC10789791; doi:10.1038/s41419-024-06448-5)
Supplement: Supplementary file 2 — Supplementary Table 1 [file 41419_2024_6448_MOESM2_ESM.xlsx]

## Sheet: Supplementary Table 1
Supplementary Table 1. Gene ontology analysis for temporal gene expression in mouse liver after acetaminophen treatment
Gene symbol	0 (logFC)	Hour 1 (logFC)	Hour 6 (logFC)	Hour 12 (logFC)	Day 1 (logFC)	Day 2 (logFC)	Day 4 (logFC)	Gene classification
Prnp	0	0.15	0.38	0.32	0.14	0.6	1.1	HALLMARK_ROS SIGNALING
Gclc	0	-0.05	1.44	1.97	1.4	0.44	-0.17	HALLMARK_ROS SIGNALING, GOBP_MITOCHONDRIAL DEPOLARIZATION
Gsr	0	-0.17	0.33	0.74	0.73	0.1	-0.4	HALLMARK_ROS SIGNALING
Junb	0	1.84	2	2	2	1.75	0.75	HALLMARK_ROS SIGNALING
Nqo1	0	-0.22	0.31	1.28	1.27	0.09	0.42	HALLMARK_ROS SIGNALING
Srxn1	0	-0.11	1.75	2	2	0.68	-0.15	HALLMARK_ROS SIGNALING
Txnrd1	0	-0.04	1.06	1.9	0.94	0.38	0.12	HALLMARK_ROS SIGNALING
Abcc1	0	-0.05	0.25	0.64	1.02	0.89	0.2	HALLMARK_ROS SIGNALING
Glrx	0	-0.23	0.13	0.04	-0.25	-0.6	-0.58	HALLMARK_ROS SIGNALING
Gpx3	0	-0.07	0.89	0.95	1.5	1.08	0.85	HALLMARK_ROS SIGNALING
Casp1	0	-0.12	0.26	0.14	0.02	0.97	0.47	GOBP_MITOCHONDRIAL DEPOLARIZATION
Kdr	0	0.11	0.15	-0.56	-0.77	0.06	0.19	GOBP_MITOCHONDRIAL DEPOLARIZATION
Got1	0	0.46	0.36	-0.26	-0.96	-0.22	-0.28	GOBP_MITOCHONDRIAL DEPOLARIZATION
Slc25a4	0	0.05	0.63	0.43	1.01	2	1.39	GOBP_MITOPHAGY
Retreg1	0	0.69	0.93	0.83	0.27	-0.09	-0.39	GOBP_MITOPHAGY
Sqstm1	0	0.15	1.22	1.07	1.02	-0.27	-0.48	GOBP_MITOPHAGY
Atg14	0	0.28	0.1	-0.25	-0.35	-0.55	0.06	GOBP_MITOPHAGY
Bicc1	0	-0.15	0.26	0.06	0.41	1.21	0.55	CORDENONSI YAP SIGNATURE
Birc5	0	0.23	-0.04	-0.2	0.04	2	2	CORDENONSI YAP SIGNATURE
Cdc20	0	0.16	0.06	-0.01	0.01	1.97	1.58	CORDENONSI YAP SIGNATURE
Dab2	0	-0.2	0.36	0.22	0.43	1.09	0.36	CORDENONSI YAP SIGNATURE
Ect2	0	-0.08	-0.16	0.07	0.14	2	2	CORDENONSI YAP SIGNATURE
Fstl1	0	-0.03	0.42	1.15	2	2	1.41	CORDENONSI YAP SIGNATURE
Ggh	0	0.1	0.29	-0.16	0.42	1	0.77	CORDENONSI YAP SIGNATURE
Hexb	0	0.29	0.03	-0.38	0.32	1.46	1.12	CORDENONSI YAP SIGNATURE
Itgb2	0	0.15	0.79	1.11	1.64	2	1.33	CORDENONSI YAP SIGNATURE
Marcks	0	-0.15	0.46	0.77	0.96	1.42	0.98	CORDENONSI YAP SIGNATURE
Pdlim2	0	-0.04	0.18	0.11	0.41	1.6	0.88	CORDENONSI YAP SIGNATURE
Pmp22	0	0.05	0.61	0.53	1.12	1.62	0.53	CORDENONSI YAP SIGNATURE
Shcbp1	0	0.04	-0.2	-0.17	-0.06	2	1.91	CORDENONSI YAP SIGNATURE
Tgm2	0	-0.29	0.32	0.89	1.54	1.1	0.42	CORDENONSI YAP SIGNATURE
Amotl2	0	-0.14	0.43	0.67	0.3	-0.15	-0.35	CORDENONSI YAP SIGNATURE
Ccn1	0	0.1	2	2	2	0.26	-0.52	CORDENONSI YAP SIGNATURE
Dusp1	0	2	2	2	2	0.95	0.56	CORDENONSI YAP SIGNATURE
Gadd45b	0	0.85	2	1.96	1.35	0.14	-0.03	CORDENONSI YAP SIGNATURE
Serpine1	0	0.7	2	2	2	1.81	-0.33	CORDENONSI YAP SIGNATURE
Thbs1	0	-0.08	1.53	2	2	1.42	-0.01	CORDENONSI YAP SIGNATURE
Cdkn2c	0	0.03	-0.12	-0.59	-0.51	0.25	0.43	CORDENONSI YAP SIGNATURE
Cavin2	0	0.42	0.34	-0.6	-0.71	0.68	0.71	CORDENONSI YAP SIGNATURE
Ddah1	0	0.28	-0.3	-0.72	-0.89	-0.13	0.66	CORDENONSI YAP SIGNATURE
C9	0	0.22	-0.16	-0.28	-0.6	-0.14	0.07	CORDENONSI YAP SIGNATURE
Sh2d4a	0	-0.22	-0.47	-0.34	-0.51	-0.09	0.66	CORDENONSI YAP SIGNATURE
Ankrd1	0	-0.02	0.45	1.57	2	1.79	0.01	CORDENONSI YAP SIGNATURE
Ccn2	0	-0.46	-0.08	1.81	2	2	-0.59	CORDENONSI YAP SIGNATURE
Sgk1	0	0.53	2	1.19	1.26	1.75	0.56	CORDENONSI YAP SIGNATURE
Aif1	0	-0.15	0.02	-0.03	0.51	1.67	1.15	GOBP_MACROPHAGE ACTIVATION
C1qa	0	0.69	0.9	0.76	0.97	1.55	1.25	GOBP_MACROPHAGE ACTIVATION
Ifngr1	0	0.18	0.5	0.81	0.96	1.23	0.7	GOBP_MACROPHAGE ACTIVATION
Il33	0	0.15	0.11	1.5	1.16	1.57	0.76	GOBP_MACROPHAGE ACTIVATION
Itgb2	0	0.15	0.79	1.11	1.64	2	1.33	GOBP_MACROPHAGE ACTIVATION
Pla2g4a	0	-0.28	-0.14	0.56	0.62	1.43	0.63	GOBP_MACROPHAGE ACTIVATION
Ptprc	0	0.15	0.36	0.73	0.85	1.03	0.83	GOBP_MACROPHAGE ACTIVATION
Slc11a1	0	0.33	0.71	0.99	1.38	1.55	1.03	GOBP_MACROPHAGE ACTIVATION
Tlr1	0	-0.05	-0.08	0.44	0.87	1.18	0.6	GOBP_MACROPHAGE ACTIVATION
Tmem106a	0	0.07	-0.12	0.23	0.43	0.97	0.5	GOBP_MACROPHAGE ACTIVATION
Tyrobp	0	0.17	0.39	0.87	1.28	2	1.6	GOBP_MACROPHAGE ACTIVATION
Vsig4	0	0.37	0.53	0.58	0.51	0.99	1.29	GOBP_MACROPHAGE ACTIVATION
Adgrf5	0	0.24	1.03	0.46	0.61	-0.15	-0.23	GOBP_MACROPHAGE ACTIVATION
Fpr2	0	0.14	0.69	1.58	1.22	0.29	0.09	GOBP_MACROPHAGE ACTIVATION
Hspd1	0	-0.24	0.18	0.83	0.17	-0.19	-0.1	GOBP_MACROPHAGE ACTIVATION
Jun	0	2	2	2	2	0.94	0.43	GOBP_MACROPHAGE ACTIVATION
Mmp8	0	0.01	0.42	1.14	0.99	0.31	-0.01	GOBP_MACROPHAGE ACTIVATION
Nr1d1	0	0.3	2	0.47	-0.03	-0.82	-0.53	GOBP_MACROPHAGE ACTIVATION
Thbs1	0	-0.08	1.53	2	2	1.42	-0.01	GOBP_MACROPHAGE ACTIVATION
Cd74	0	-0.03	0.11	-0.45	-0.33	-0.09	-0.09	GOBP_MACROPHAGE ACTIVATION
Cebpa	0	-0.91	-0.65	-1.15	-1.45	-1.23	-0.48	GOBP_MACROPHAGE ACTIVATION
Mfhas1	0	-0.06	-0.33	-0.71	-0.33	0.06	0.13	GOBP_MACROPHAGE ACTIVATION
Il10	0	0.12	0.92	-0.2	-0.15	-0.13	-0.09	GOBP_MACROPHAGE ACTIVATION
Sucnr1	0	-0.29	-1.34	-2	-2	-1.31	1.39	GOBP_MACROPHAGE ACTIVATION
Ccl3	0	-0.18	0.41	0.46	0.61	1.42	0.09	GOBP_MACROPHAGE ACTIVATION
Cd93	0	0.12	0.8	1.19	1.61	1.32	0.44	GOBP_MACROPHAGE ACTIVATION
Grn	0	-0.14	0.09	-0.02	0.11	0.15	-0.4	GOBP_MACROPHAGE ACTIVATION
Hamp	0	-0.71	-0.08	0.38	0.45	0.28	-0.28	GOBP_MACROPHAGE ACTIVATION
