# Supplementary material for: Mitochondrial stress activates YAP/TAZ through RhoA oxidation to promote liver injury
Source: Cell Death Dis. 2024 Jan 15;15(1):51. doi: 10.1038/s41419-024-06448-5 (PMC10789791; doi:10.1038/s41419-024-06448-5)
Supplement: Supplementary file 3 — Supplementary Table 2 [file 41419_2024_6448_MOESM3_ESM.xlsx]

## Sheet: Supplementary Table 2
Supplementary Table 2. Gene ontology analysis for temporal gene expression in mouse liver after CCl4 treatment
Gene symbol	0 (logFC)	Day 1 (logFC)	Day 2 (logFC)	Day 4 (logFC)	Gene ontology
Gclc	0	1.35	0.37	-0.29	HALLMARK_ROS SIGNALING, GOBP_MITOCHONDRIAL_DEPOLARIZATION
Nqo1	0	0.84	0.81	0.28	HALLMARK_ROS SIGNALING
Srxn1	0	2	0.64	0.22	HALLMARK_ROS SIGNALING
Txnrd1	0	0.59	0.38	0.07	HALLMARK_ROS SIGNALING
Cdkn2d	0	-0.16	0.82	0.24	HALLMARK_ROS SIGNALING
Junb	0	0.61	0.42	0.18	HALLMARK_ROS SIGNALING
Tspo	0	0.37	0.58	0.08	GOBP_MITOCHONDRIAL_DEPOLARIZATION
Slc25a4	0	0.31	1.23	0.87	GOBP_MITOPHAGY
Retreg1	0	0.77	-0.56	-0.31	GOBP_MITOPHAGY
Sqstm1	0	1.16	0.18	-0.01	GOBP_MITOPHAGY
Ccn2	0	2	1.03	-0.57	CORDENONSI YAP SIGNATURE
Ndrg1	0	1.8	0.57	0.18	CORDENONSI YAP SIGNATURE
Phgdh	0	1.76	1.03	0.19	CORDENONSI YAP SIGNATURE
Tgm2	0	0.79	1.17	0.37	CORDENONSI YAP SIGNATURE
Cdkn2c	0	-0.49	0.52	0.48	CORDENONSI YAP SIGNATURE
Ddah1	0	-1.54	-0.58	0.17	CORDENONSI YAP SIGNATURE
Sh2d4a	0	-0.58	-0.18	0.47	CORDENONSI YAP SIGNATURE
Birc5	0	-0.37	2	2	CORDENONSI YAP SIGNATURE
Cdc20	0	-0.32	2	1.12	CORDENONSI YAP SIGNATURE
Dut	0	0.25	0.85	0.06	CORDENONSI YAP SIGNATURE
Ect2	0	-0.06	2	1.51	CORDENONSI YAP SIGNATURE
Fstl1	0	0.61	1.88	1.03	CORDENONSI YAP SIGNATURE
Hexb	0	-0.19	0.94	1.05	CORDENONSI YAP SIGNATURE
Hmmr	0	-0.24	1.13	0.4	CORDENONSI YAP SIGNATURE
Itgb2	0	0.78	1.31	1	CORDENONSI YAP SIGNATURE
Marcks	0	0.27	0.67	0.78	CORDENONSI YAP SIGNATURE
Pmp22	0	0.29	0.83	0.62	CORDENONSI YAP SIGNATURE
Shcbp1	0	-0.1	2	1.1	CORDENONSI YAP SIGNATURE
Stmn1	0	0.17	2	1.81	CORDENONSI YAP SIGNATURE
Tk1	0	-1.17	1.22	0.03	CORDENONSI YAP SIGNATURE
Top2a	0	-0.27	1.21	0.5	CORDENONSI YAP SIGNATURE
Ccn1	0	0.74	0.48	-0.26	CORDENONSI YAP SIGNATURE
Dusp1	0	1.23	-0.14	-0.51	CORDENONSI YAP SIGNATURE
Gadd45b	0	0.2	0.11	0.03	CORDENONSI YAP SIGNATURE
Serpine1	0	0.86	0.18	-0.24	CORDENONSI YAP SIGNATURE
Sgk1	0	1.56	0.28	-0.07	CORDENONSI YAP SIGNATURE
Grn	0	1.07	0.85	0.39	GOBP_MACROPHAGE ACTIVATION
Hspd1	0	0.51	0.06	0	GOBP_MACROPHAGE ACTIVATION
Ifngr1	0	0.79	0.65	0.4	GOBP_MACROPHAGE ACTIVATION
Cebpa	0	-1.14	-0.56	0.07	GOBP_MACROPHAGE ACTIVATION
Sucnr1	0	-2	-2	0.04	GOBP_MACROPHAGE ACTIVATION
Aif1	0	0.12	1.13	1.01	GOBP_MACROPHAGE ACTIVATION
C1qa	0	-0.08	0.63	0.79	GOBP_MACROPHAGE ACTIVATION
Il33	0	0.26	1.59	0.33	GOBP_MACROPHAGE ACTIVATION
Itgb2	0	0.78	1.31	1	GOBP_MACROPHAGE ACTIVATION
Pla2g4a	0	0.07	0.91	0.58	GOBP_MACROPHAGE ACTIVATION
Ptprc	0	0.25	0.55	0.61	GOBP_MACROPHAGE ACTIVATION
Tlr1	0	0.89	1.25	0.73	GOBP_MACROPHAGE ACTIVATION
Tyrobp	0	0.64	1.24	1.58	GOBP_MACROPHAGE ACTIVATION
Vsig4	0	-0.27	0.52	0.96	GOBP_MACROPHAGE ACTIVATION
Jun	0	1.37	1.13	-0.13	GOBP_MACROPHAGE ACTIVATION
