# Supplementary material for: Mitochondrial stress activates YAP/TAZ through RhoA oxidation to promote liver injury
Source: Cell Death Dis. 2024 Jan 15;15(1):51. doi: 10.1038/s41419-024-06448-5 (PMC10789791; doi:10.1038/s41419-024-06448-5)
Supplement: Supplementary file 4 — Supplementary Table 3 [file 41419_2024_6448_MOESM4_ESM.xlsx]

## Sheet: Supplementary Table 3
Supplementary Table 3. Transcriptomic changes induced by acetaminophen in YAP/TAZ KO or wild type HEK293
Gene ID	Gene name	WT	WT	WT	WT	Log2(fold change-WT)	p value(WT)	YAP/TAZ KO	YAP/TAZ KO	YAP/TAZ KO	YAP/TAZ KO	Log2(fold change-KO)	p value(KO)	gene_biotype	gene_description	tf_family
		Replicate 1	Replicate 2	Replicate 1	Replicate 2			Replicate 1	Replicate 2	Replicate 1	Replicate 2
		Vehicle	Vehicle	CCCP	CCCP			Vehicle	Vehicle	CCCP	CCCP
ENSG00000142871	CYR61	798.697	745.041	3581.77	3500.41	2.19942	4.57254e-161	191.163	192.566	400.82	340.743	0.94773	1.65641e-06	protein_coding	cysteine rich angiogenic inducer 61 [Source:HGNC Symbol;Acc:HGNC:2654]	-
ENSG00000172062	SMN1	1911.48	2095.99	724.448	602.053	-1.59485	8.44519e-48	1481.27	1413.28	338.297	399.409	-1.966	1.97265e-61	protein_coding	survival of motor neuron 1, telomeric [Source:HGNC Symbol;Acc:HGNC:11117]	-
ENSG00000196230	TUBB	19352.2	19436.6	14960.7	14848.2	-0.379904	1.73914e-26	25798.2	25731.8	18074.9	18417.8	-0.497514	2.66788e-71	protein_coding	tubulin beta class I [Source:HGNC Symbol;Acc:HGNC:20778]	-
ENSG00000087074	PPP1R15A	1736.63	1900.3	3113.94	3173.99	0.788676	9.36838e-26	914.644	1036.03	1464.84	1313.15	0.509542	1.05778e-06	protein_coding	protein phosphatase 1 regulatory subunit 15A [Source:HGNC Symbol;Acc:HGNC:14375]	-
ENSG00000188229	TUBB4B	12919.5	13952	9767.22	9682.59	-0.466678	3.97946e-24	8807.24	8519.08	5508.77	5590.92	-0.64235	3.45069e-51	protein_coding	tubulin beta 4B class IVb [Source:HGNC Symbol;Acc:HGNC:20771]	-
ENSG00000162772	ATF3	2103.6	1961.34	3224.49	3186.43	0.658205	4.56875e-20	1270.5	1210.58	1656.87	1682.02	0.428145	6.3294e-07	protein_coding	activating transcription factor 3 [Source:HGNC Symbol;Acc:HGNC:785]	TF_bZIP
ENSG00000113369	ARRDC3	123.043	92.4569	433.287	395.842	1.95033	5.54342e-18	152.931	166.665	480.091	447.627	1.53775	3.91568e-16	protein_coding	arrestin domain containing 3 [Source:HGNC Symbol;Acc:HGNC:29263]	-
ENSG00000170345	FOS	28.0623	38.5985	253.656	208.283	2.78372	3.75424e-17	18.6262	16.8918	84.8533	86.7931	2.27101	2.02259e-06	protein_coding	Fos proto-oncogene, AP-1 transcription factor subunit [Source:HGNC Symbol;Acc:HGNC:3796]	TF_bZIP
ENSG00000210082	MT-RNR2	94292.7	89876.2	135227	148290	0.622412	8.79918e-17	108317	120248	152055	177540	0.528107	7.81474e-05	Mt_rRNA	mitochondrially encoded 16S RNA [Source:HGNC Symbol;Acc:HGNC:7471]	-
ENSG00000165655	ZNF503	3702.07	3688.4	2678.68	2453.81	-0.525716	1.55334e-14	5077.11	5256.71	3456.66	3716.03	-0.525045	3.31053e-21	protein_coding	zinc finger protein 503 [Source:HGNC Symbol;Acc:HGNC:23589]	-
ENSG00000210140	MT-TC	392.873	377.009	744.188	893.236	1.08895	1.84425e-13	825.434	806.3	1299.6	1532.54	0.797683	1.77183e-13	Mt_tRNA	mitochondrially encoded tRNA cysteine [Source:HGNC Symbol;Acc:HGNC:7477]	-
ENSG00000113578	FGF1	3.23796	19.7481	0	0	-5.95692	0.00349895	0	0	0	1.60728	2.08042	0.671805	protein_coding	fibroblast growth factor 1 [Source:HGNC Symbol;Acc:HGNC:3665]	-
ENSG00000175197	DDIT3	1064.21	1065.5	1639.38	1745.02	0.668068	1.04632e-12	620.546	560.806	913.29	849.447	0.574864	3.05953e-06	protein_coding	DNA damage inducible transcript 3 [Source:HGNC Symbol;Acc:HGNC:2726]	TF_bZIP
ENSG00000167553	TUBA1C	5886.62	6346.32	4733.59	4484.83	-0.408558	2.08802e-12	4353.63	4243.21	3150.74	3116.51	-0.456454	1.43262e-16	protein_coding	tubulin alpha 1c [Source:HGNC Symbol;Acc:HGNC:20768]	-
ENSG00000169710	FASN	24574	27292.7	32503.4	31708.8	0.307778	5.30388e-12	16977.3	18541.5	20646.2	20128	0.199236	2.05224e-07	protein_coding	fatty acid synthase [Source:HGNC Symbol;Acc:HGNC:3594]	-
ENSG00000187690	CXorf67	19.4278	1.79528	0	0	-5.82538	0.00594185	3.9213	0	2.23298	0.80364	-0.409925	0.87009	protein_coding	chromosome X open reading frame 67 [Source:HGNC Symbol;Acc:HGNC:33738]	-
ENSG00000120738	EGR1	144.629	97.8428	388.873	352.32	1.61921	1.12713e-11	78.426	90.0894	173.056	168.764	1.02191	0.000371152	protein_coding	early growth response 1 [Source:HGNC Symbol;Acc:HGNC:3238]	zf-C2H2
ENSG00000182177	ASB18	12.9519	8.07876	0	0	-5.81794	0.00383989	2.94098	3.37835	0	1.60728	-1.89106	0.42486	protein_coding	ankyrin repeat and SOCS box containing 18 [Source:HGNC Symbol;Acc:HGNC:19770]	-
ENSG00000210135	MT-TN	484.615	420.096	834.991	850.75	0.899972	5.81003e-11	734.264	818.687	1139.94	1289.84	0.648969	6.95263e-09	Mt_tRNA	mitochondrially encoded tRNA asparagine [Source:HGNC Symbol;Acc:HGNC:7493]	-
ENSG00000172238	ATOH1	10.7932	9.87404	0	0	-5.79515	0.00402547	15.6852	11.2612	3.34947	4.0182	-1.86539	0.0970552	protein_coding	atonal bHLH transcription factor 1 [Source:HGNC Symbol;Acc:HGNC:797]	bHLH
ENSG00000125740	FOSB	62.6006	79.89	254.643	239.371	1.78853	1.18876e-10	66.6621	72.0715	221.065	147.066	1.4032	8.10424e-06	protein_coding	FosB proto-oncogene, AP-1 transcription factor subunit [Source:HGNC Symbol;Acc:HGNC:3797]	TF_bZIP
ENSG00000148926	ADM	222.34	227.103	482.636	489.103	1.11202	3.92573e-10	176.459	171.17	274.657	298.15	0.721692	0.00067471	protein_coding	adrenomedullin [Source:HGNC Symbol;Acc:HGNC:259]	-
ENSG00000136997	MYC	3293.01	3189.32	2485.23	2234.13	-0.457369	5.77864e-10	6584.85	6126.08	4722.76	4590.39	-0.449754	1.24844e-18	protein_coding	MYC proto-oncogene, bHLH transcription factor [Source:HGNC Symbol;Acc:HGNC:7553]	bHLH
ENSG00000145860	RNF145	3412.81	3178.54	2468.45	2419.61	-0.430629	6.34064e-10	2344.94	2345.7	1720.51	1853.19	-0.390638	1.61132e-07	protein_coding	ring finger protein 145 [Source:HGNC Symbol;Acc:HGNC:20853]	-
ENSG00000210077	MT-TV	10.7932	8.07876	0	0	-5.66279	0.00607431	0.980325	0	0	10.4473	3.35357	0.177665	Mt_tRNA	mitochondrially encoded tRNA valine [Source:HGNC Symbol;Acc:HGNC:7500]	-
ENSG00000128016	ZFP36	145.708	100.536	337.549	336.777	1.45983	1.32852e-09	42.154	30.4052	72.5719	75.5421	1.02557	0.0197836	protein_coding	ZFP36 ring finger protein [Source:HGNC Symbol;Acc:HGNC:12862]	-
ENSG00000148400	NOTCH1	2540.72	2636.37	3652.84	3323.21	0.430092	1.40995e-09	1500.88	1695.93	2054.34	2032.4	0.355313	1.91477e-05	protein_coding	notch 1 [Source:HGNC Symbol;Acc:HGNC:7881]	-
ENSG00000271664	AC004890.3	7.55525	8.9764	0	0	-5.47468	0.0103963	9.80325	12.3873	2.23298	2.41092	-2.25101	0.0825502	unprocessed_pseudogene	SECIS binding protein 2, pseudogene	-
ENSG00000005339	CREBBP	3573.63	3323.96	4329.91	4553.22	0.365574	7.6451e-09	3375.26	3930.15	4572.03	4417.61	0.299886	8.02907e-06	protein_coding	CREB binding protein [Source:HGNC Symbol;Acc:HGNC:2348]	-
ENSG00000227495	AC004771.1	10.7932	3.59056	0	0	-5.2667	0.019331	4.90163	2.25223	2.23298	1.60728	-0.915012	0.626557	antisense	uncharacterized LOC102724009 [Source:NCBI gene;Acc:102724009]	-
ENSG00000165572	KBTBD6	1856.43	1846.45	1349.21	1278.72	-0.494477	1.53259e-08	2246.91	1954.94	1665.8	1513.25	-0.405121	5.23662e-06	protein_coding	kelch repeat and BTB domain containing 6 [Source:HGNC Symbol;Acc:HGNC:25340]	-
ENSG00000167173	C15orf39	1506.73	1693.85	1109.37	1052.82	-0.566693	1.54884e-08	1648.91	1487.6	1106.44	1141.17	-0.480884	2.43046e-07	protein_coding	chromosome 15 open reading frame 39 [Source:HGNC Symbol;Acc:HGNC:24497]	-
ENSG00000117523	PRRC2C	6935.72	6978.25	8161.39	8604.91	0.268876	2.02365e-08	7627.91	8406.46	8793.48	8682.52	0.124642	0.00826167	protein_coding	proline rich coiled-coil 2C [Source:HGNC Symbol;Acc:HGNC:24903]	-
ENSG00000179431	FJX1	1072.84	1096.02	688.917	719.148	-0.623613	3.74242e-08	814.65	853.597	487.907	556.922	-0.671242	1.87156e-07	protein_coding	four jointed box 1 [Source:HGNC Symbol;Acc:HGNC:17166]	-
ENSG00000182481	KPNA2	7675.05	7596.73	6498.32	6134.52	-0.27348	3.83451e-08	6731.89	6677.87	5716.43	5906.75	-0.205681	3.7897e-06	protein_coding	karyopherin subunit alpha 2 [Source:HGNC Symbol;Acc:HGNC:6395]	-
ENSG00000123505	AMD1	5325.37	4603.1	3876.88	3711.8	-0.386821	4.04225e-08	6563.28	6511.21	4843.34	5278.3	-0.367848	5.39044e-13	protein_coding	adenosylmethionine decarboxylase 1 [Source:HGNC Symbol;Acc:HGNC:457]	-
ENSG00000189057	FAM111B	2704.78	2407.47	1837.77	1905.64	-0.448766	4.63216e-08	1335.2	1278.14	960.182	1002.94	-0.412053	2.02073e-05	protein_coding	family with sequence similarity 111 member B [Source:HGNC Symbol;Acc:HGNC:24200]	-
ENSG00000256282	AC112694.1	1.07932	12.567	0	0	-5.20588	0.0282146	0.980325	0	1.11649	4.0182	2.32732	0.402969	transcribed_processed_pseudogene	mitochondrial carrier homolog 1 (C. elegans) (MTCH1)	-
ENSG00000165244	ZNF367	2323.78	2168.7	1681.83	1668.34	-0.422592	1.67133e-07	2083.19	2059.67	1451.44	1479.5	-0.498869	1.20132e-10	protein_coding	zinc finger protein 367 [Source:HGNC Symbol;Acc:HGNC:18320]	zf-C2H2
ENSG00000116903	EXOC8	1048.02	908.412	614.893	625.887	-0.655737	1.9949e-07	1094.04	1093.46	673.244	708.81	-0.661047	1.12242e-09	protein_coding	exocyst complex component 8 [Source:HGNC Symbol;Acc:HGNC:24659]	-
ENSG00000186480	INSIG1	4498.61	4362.53	3608.42	3580.2	-0.301471	2.27902e-07	2376.31	2240.97	2044.3	1852.39	-0.247227	0.00142836	protein_coding	insulin induced gene 1 [Source:HGNC Symbol;Acc:HGNC:6083]	-
ENSG00000116273	PHF13	1903.92	1892.23	1380.79	1421.72	-0.437857	2.45163e-07	1718.51	1786.02	1309.64	1267.34	-0.444019	1.33139e-07	protein_coding	PHD finger protein 13 [Source:HGNC Symbol;Acc:HGNC:22983]	-
ENSG00000204388	HSPA1B	15950.2	16012.1	19185	17884.4	0.213921	2.5902e-07	6663.27	6096.8	5173.82	5051.68	-0.320432	7.64666e-10	protein_coding	heat shock protein family A (Hsp70) member 1B [Source:HGNC Symbol;Acc:HGNC:5233]	-
ENSG00000181222	POLR2A	8954.05	9099.38	10348.6	10728.2	0.223181	2.65681e-07	8131.8	8862.54	9353.96	9511.88	0.151477	0.000725895	protein_coding	RNA polymerase II subunit A [Source:HGNC Symbol;Acc:HGNC:9187]	-
ENSG00000100345	MYH9	6661.57	7377.7	8390.37	8586.25	0.273378	4.56199e-07	5089.85	5560.77	6176.43	5878.62	0.178645	0.000819348	protein_coding	myosin heavy chain 9 [Source:HGNC Symbol;Acc:HGNC:7579]	-
ENSG00000181449	SOX2	1382.61	1255.8	949.481	848.677	-0.551926	5.03507e-07	547.022	632.878	415.335	474.951	-0.402057	0.00757305	protein_coding	SRY-box 2 [Source:HGNC Symbol;Acc:HGNC:11195]	HMG
ENSG00000233016	SNHG7	4493.21	4770.96	5738.34	5517.96	0.28053	6.19821e-07	4249.71	4188.03	5963.18	6230.62	0.531792	3.94918e-27	antisense	small nucleolar RNA host gene 7 [Source:HGNC Symbol;Acc:HGNC:28254]	-
ENSG00000255717	SNHG1	2173.75	2044.82	2650.06	2818.56	0.374955	6.58647e-07	1948.89	1961.7	2566.81	2551.56	0.388255	1.73243e-08	processed_transcript	small nucleolar RNA host gene 1 [Source:HGNC Symbol;Acc:HGNC:32688]	-
ENSG00000183495	EP400	1707.49	1670.51	2233.55	2191.64	0.389905	7.14495e-07	1445	1691.43	1722.75	1904.63	0.212526	0.0235069	protein_coding	E1A binding protein p400 [Source:HGNC Symbol;Acc:HGNC:11958]	-
ENSG00000189241	TSPYL1	2727.44	2839.24	2193.08	2163.66	-0.353916	7.31462e-07	5071.22	4957.17	3972.48	4106.6	-0.311294	1.28306e-09	protein_coding	TSPY like 1 [Source:HGNC Symbol;Acc:HGNC:12382]	-
ENSG00000228314	CYP4F29P	11.8725	1.79528	0	0	-5.19068	0.0260549	10.7836	5.63059	4.46596	2.41092	-1.28156	0.338302	transcribed_unprocessed_pseudogene	cytochrome P450 family 4 subfamily F member 29, pseudogene [Source:HGNC Symbol;Acc:HGNC:2647]	-
ENSG00000197579	TOPORS	967.071	895.845	649.437	555.423	-0.627468	1.45511e-06	685.247	612.608	471.159	490.22	-0.432966	0.00176244	protein_coding	TOP1 binding arginine/serine rich protein [Source:HGNC Symbol;Acc:HGNC:21653]	-
ENSG00000129173	E2F8	1317.85	1227.97	858.678	924.323	-0.513397	1.5097e-06	787.201	770.264	672.128	638.09	-0.250884	0.0370388	protein_coding	E2F transcription factor 8 [Source:HGNC Symbol;Acc:HGNC:24727]	E2F
ENSG00000198435	NRARP	3698.83	3557.35	2964.91	2905.61	-0.305295	1.6848e-06	2786.08	2782.64	2157.06	2322.52	-0.312365	5.15899e-06	protein_coding	NOTCH regulated ankyrin repeat protein [Source:HGNC Symbol;Acc:HGNC:33843]	-
ENSG00000112029	FBXO5	2484.6	2278.21	1854.55	1806.16	-0.378818	2.29842e-06	2586.1	2529.26	1967.26	2013.92	-0.361272	1.70417e-07	protein_coding	F-box protein 5 [Source:HGNC Symbol;Acc:HGNC:13584]	-
ENSG00000112242	E2F3	2685.35	2566.35	3369.57	3178.14	0.318837	3.54111e-06	3394.87	3377.23	4037.23	4054.36	0.256852	2.60653e-06	protein_coding	E2F transcription factor 3 [Source:HGNC Symbol;Acc:HGNC:3115]	E2F
ENSG00000229020	AKR7A2P1	11.8725	1.79528	0	0	-5.19068	0.0260549	2.94098	6.7567	0	0.80364	-3.39386	0.141614	processed_pseudogene	aldo-keto reductase family 7 member A2 pseudogene 1 [Source:HGNC Symbol;Acc:HGNC:24062]	-
ENSG00000221540	MIR1180	7.55525	5.38584	0	0	-5.1182	0.0257669	#N/A	#N/A	#N/A	#N/A	#N/A	#N/A	miRNA	microRNA 1180 [Source:HGNC Symbol;Acc:HGNC:35261]	-
ENSG00000196498	NCOR2	3057.72	3316.78	3947.95	3881.74	0.295869	5.26791e-06	2422.38	2602.46	2749.92	2812.74	0.147808	0.0276546	protein_coding	nuclear receptor corepressor 2 [Source:HGNC Symbol;Acc:HGNC:7673]	MYB
ENSG00000053328	METTL24	9.71389	2.69292	0	0	-5.05264	0.0323431	#N/A	#N/A	#N/A	#N/A	#N/A	#N/A	protein_coding	methyltransferase like 24 [Source:HGNC Symbol;Acc:HGNC:21566]	-
ENSG00000196924	FLNA	7590.86	8434.23	9356.63	9578.97	0.240109	6.59479e-06	4054.63	4170.01	4594.36	4425.64	0.132729	0.011949	protein_coding	filamin A [Source:HGNC Symbol;Acc:HGNC:3754]	-
ENSG00000198646	NCOA6	1542.35	1456.87	1896.99	2029.99	0.389338	6.59912e-06	1298.93	1501.11	1853.38	1835.51	0.398947	8.26665e-06	protein_coding	nuclear receptor coactivator 6 [Source:HGNC Symbol;Acc:HGNC:15936]	-
ENSG00000180447	GAS1	1301.66	1291.7	980.078	897.381	-0.465657	7.58992e-06	802.887	824.318	529.217	523.169	-0.628814	4.00171e-07	protein_coding	growth arrest specific 1 [Source:HGNC Symbol;Acc:HGNC:4165]	-
ENSG00000158615	PPP1R15B	1966.52	2018.79	1527.86	1561.61	-0.367684	7.98669e-06	2004.77	2188.05	1684.79	1653.09	-0.328672	3.21374e-05	protein_coding	protein phosphatase 1 regulatory subunit 15B [Source:HGNC Symbol;Acc:HGNC:14951]	-
ENSG00000107581	EIF3A	14618.3	14603.7	16332.7	16376.7	0.162648	8.2085e-06	14574.5	15117	16198.1	15875.9	0.111324	0.000735427	protein_coding	eukaryotic translation initiation factor 3 subunit A [Source:HGNC Symbol;Acc:HGNC:3271]	-
ENSG00000128272	ATF4	10560.1	10605.6	12006.7	11903.2	0.175865	1.07472e-05	10100.3	9975.14	12165.3	12034.5	0.269278	1.16552e-14	protein_coding	activating transcription factor 4 [Source:HGNC Symbol;Acc:HGNC:786]	TF_bZIP
ENSG00000120696	KBTBD7	845.108	717.214	516.194	501.538	-0.61672	1.10185e-05	824.454	742.111	461.111	506.293	-0.693818	1.92289e-07	protein_coding	kelch repeat and BTB domain containing 7 [Source:HGNC Symbol;Acc:HGNC:25266]	-
ENSG00000196367	TRRAP	3322.15	3561.84	4074.28	4294.16	0.280933	1.10507e-05	2826.28	3206.06	3473.4	3327.07	0.173232	0.0118993	protein_coding	transformation/transcription domain associated protein [Source:HGNC Symbol;Acc:HGNC:12347]	-
ENSG00000177426	TGIF1	525.629	631.041	381.964	284.965	-0.794792	1.25215e-05	510.75	552.923	336.064	338.332	-0.656493	2.26904e-05	protein_coding	TGFB induced factor homeobox 1 [Source:HGNC Symbol;Acc:HGNC:11776]	Homeobox
ENSG00000198553	KCNRG	3.23796	8.9764	0	0	-5.04265	0.0325916	#N/A	#N/A	#N/A	#N/A	#N/A	#N/A	protein_coding	potassium channel regulator [Source:HGNC Symbol;Acc:HGNC:18893]	-
ENSG00000100393	EP300	2015.09	2028.67	2508.92	2531.53	0.317746	1.39446e-05	2270.43	2524.75	2621.52	2748.45	0.165031	0.0228608	protein_coding	E1A binding protein p300 [Source:HGNC Symbol;Acc:HGNC:3373]	-
ENSG00000178074	C2orf69	486.774	475.749	306.953	262.168	-0.75723	1.5335e-05	534.277	545.041	367.326	346.369	-0.598187	8.04739e-05	protein_coding	chromosome 2 open reading frame 69 [Source:HGNC Symbol;Acc:HGNC:26799]	-
ENSG00000231977	AL096828.1	1.07932	10.7717	0	0	-5.00236	0.0420238	1.96065	1.12612	1.11649	0	-1.59293	0.614711	lincRNA	novel transcript	-
ENSG00000227733	AC239809.3	6.47593	5.38584	0	0	-4.99352	0.0340373	0.980325	2.25223	0	0	-3.2092	0.38774	lincRNA	uncharacterized LOC101927468 [Source:NCBI gene;Acc:101927468]	-
ENSG00000167842	MIS12	773.873	735.167	489.545	523.299	-0.574946	2.05881e-05	1040.13	1001.12	708.972	795.603	-0.437656	0.000103263	protein_coding	MIS12, kinetochore complex component [Source:HGNC Symbol;Acc:HGNC:24967]	-
ENSG00000198642	KLHL9	1334.04	1397.63	1016.6	1023.8	-0.421445	2.06369e-05	1139.14	1171.16	852.999	765.065	-0.516269	1.40892e-06	protein_coding	kelch like family member 9 [Source:HGNC Symbol;Acc:HGNC:18732]	-
ENSG00000111276	CDKN1B	3941.68	3727.9	3239.29	3137.72	-0.265678	2.92544e-05	2527.28	2710.56	2243.03	2198.76	-0.237657	0.000639921	protein_coding	cyclin dependent kinase inhibitor 1B [Source:HGNC Symbol;Acc:HGNC:1785]	-
ENSG00000120071	KANSL1	1750.66	1716.29	2173.34	2174.02	0.326726	3.02081e-05	1789.09	1921.16	1998.52	2141.7	0.160155	0.0412997	protein_coding	KAT8 regulatory NSL complex subunit 1 [Source:HGNC Symbol;Acc:HGNC:24565]	-
ENSG00000265996	MIR3671	6.47593	5.38584	0	0	-4.99352	0.0340373	#N/A	#N/A	#N/A	#N/A	#N/A	#N/A	miRNA	microRNA 3671 [Source:HGNC Symbol;Acc:HGNC:38925]	-
ENSG00000110395	CBL	1315.69	1313.25	1685.77	1700.46	0.365201	3.3263e-05	872.49	950.443	1112.03	1063.22	0.25492	0.0151593	protein_coding	Cbl proto-oncogene [Source:HGNC Symbol;Acc:HGNC:1541]	-
ENSG00000101665	SMAD7	555.85	570.899	388.873	304.653	-0.699514	3.59817e-05	458.792	442.564	281.356	280.47	-0.68239	4.49823e-05	protein_coding	SMAD family member 7 [Source:HGNC Symbol;Acc:HGNC:6773]	MH1
ENSG00000197989	SNHG12	553.692	639.12	863.613	864.221	0.532715	4.09846e-05	622.507	635.13	810.573	961.957	0.498233	8.27544e-05	antisense	small nucleolar RNA host gene 12 [Source:HGNC Symbol;Acc:HGNC:30062]	-
ENSG00000142599	RERE	2250.38	2376.05	2770.47	2911.82	0.295844	4.36283e-05	2212.59	2245.48	2503.17	2747.64	0.23791	0.000912645	protein_coding	arginine-glutamic acid dipeptide repeats [Source:HGNC Symbol;Acc:HGNC:9965]	zf-GATA
ENSG00000271852	SNORD11B	4.31728	6.28348	0	0	-4.83485	0.0479761	0	0	3.34947	0	3.09568	0.440517	snoRNA	small nucleolar RNA, C/D box 11B [Source:HGNC Symbol;Acc:HGNC:33571]	-
ENSG00000119596	YLPM1	2371.27	2206.4	2782.32	2820.63	0.292342	5.7059e-05	2115.54	2175.66	2437.3	2612.63	0.23647	0.000862103	protein_coding	YLP motif containing 1 [Source:HGNC Symbol;Acc:HGNC:17798]	-
ENSG00000101384	JAG1	806.253	803.388	1152.8	1047.63	0.451357	5.98995e-05	405.855	380.628	547.081	530.402	0.452776	0.00240151	protein_coding	jagged 1 [Source:HGNC Symbol;Acc:HGNC:6188]	-
ENSG00000273682	AC109583.2	3.23796	16.1575	0.986987	0	-4.27476	0.0363235	1.96065	0	0	0	-2.50174	0.609614	processed_pseudogene	biliverdin reductase B (flavin reductase (NADPH) (BLVRB) pseudogene	-
ENSG00000132467	UTP3	1038.31	1121.15	784.654	803.083	-0.444572	7.54364e-05	1121.49	1052.92	825.087	880.789	-0.349112	0.00099747	protein_coding	UTP3, small subunit processome component [Source:HGNC Symbol;Acc:HGNC:24477]	-
ENSG00000275665	AC006449.3	14.0312	5.38584	0.986987	0	-4.2617	0.0336635	0	0	2.23298	0.80364	2.96251	0.436516	antisense	novel transcript, antisense to MLLT6	-
ENSG00000204519	ZNF551	704.797	671.435	496.454	427.966	-0.57309	8.08822e-05	795.044	640.761	548.197	470.933	-0.499172	0.000752774	protein_coding	zinc finger protein 551 [Source:HGNC Symbol;Acc:HGNC:25108]	zf-C2H2
ENSG00000112763	BTN2A1	764.159	745.939	1095.56	980.279	0.459657	8.43003e-05	1002.87	1088.96	1513.96	1395.12	0.47522	9.38286e-07	protein_coding	butyrophilin subfamily 2 member A1 [Source:HGNC Symbol;Acc:HGNC:1136]	-
ENSG00000186912	P2RY4	9.71389	8.9764	0	1.03624	-4.20117	0.0354848	0	0	1.11649	6.42912	4.30224	0.115228	protein_coding	pyrimidinergic receptor P2Y4 [Source:HGNC Symbol;Acc:HGNC:8542]	-
ENSG00000285467	AL136419.1	7.55525	10.7717	0.986987	0	-4.18692	0.0374596	0.980325	3.37835	3.34947	1.60728	0.181967	0.928955	processed_transcript	dehydrogenase/reductase 4 like 1 [Source:NCBI gene;Acc:728635]	-
ENSG00000276417	AC092111.2	16.1898	8.07876	0	2.07247	-3.56565	0.027012	0	10.1351	1.11649	4.82184	-0.730124	0.690349	lincRNA	novel transcript	-
ENSG00000060237	WNK1	8746.82	8513.22	9572.78	9886.73	0.173194	9.52942e-05	6974.04	7647.46	7882.43	8107.12	0.129986	0.00694585	protein_coding	WNK lysine deficient protein kinase 1 [Source:HGNC Symbol;Acc:HGNC:14540]	-
ENSG00000226276	AC093382.1	9.71389	13.4646	0	2.07247	-3.50603	0.0304987	3.9213	6.7567	8.93193	3.21456	0.170718	0.898719	lincRNA	novel transcript	-
ENSG00000270025	BMS1P7	31.3003	1.79528	0.986987	2.07247	-3.43202	0.0212626	0.980325	1.12612	0	1.60728	-0.337379	0.917479	transcribed_unprocessed_pseudogene	BMS1, ribosome biogenesis factor pseudogene 7 [Source:HGNC Symbol;Acc:HGNC:23655]	-
ENSG00000153395	LPCAT1	5264.93	5575.24	4571.72	4750.11	-0.218255	0.000107984	4867.32	5020.23	4084.12	4085.7	-0.275031	6.26376e-08	protein_coding	lysophosphatidylcholine acyltransferase 1 [Source:HGNC Symbol;Acc:HGNC:25718]	-
ENSG00000158470	B4GALT5	4152.15	4320.34	3616.32	3619.57	-0.227988	0.000116303	2369.45	2418.9	1922.6	2013.92	-0.281341	7.85977e-05	protein_coding	beta-1,4-galactosyltransferase 5 [Source:HGNC Symbol;Acc:HGNC:928]	-
ENSG00000116679	IVNS1ABP	2616.27	2389.52	2058.85	2002.01	-0.300909	0.000120377	2377.29	2415.52	1880.17	2022.76	-0.294544	5.43026e-05	protein_coding	influenza virus NS1A binding protein [Source:HGNC Symbol;Acc:HGNC:16951]	-
ENSG00000067082	KLF6	2050.71	2098.68	1695.64	1656.94	-0.30779	0.000122441	2400.82	2435.79	1815.41	1660.32	-0.478623	2.63899e-10	protein_coding	Kruppel like factor 6 [Source:HGNC Symbol;Acc:HGNC:2235]	zf-C2H2
ENSG00000176749	CDK5R1	406.904	434.458	259.577	262.168	-0.690106	0.000133349	574.471	561.932	400.82	392.176	-0.519888	0.00035325	protein_coding	cyclin dependent kinase 5 regulatory subunit 1 [Source:HGNC Symbol;Acc:HGNC:1775]	-
ENSG00000116560	SFPQ	17631.8	17401.7	19392.3	19093.7	0.135706	0.000134921	21673	22147.3	24124	23578	0.1223	1.87345e-05	protein_coding	splicing factor proline and glutamine rich [Source:HGNC Symbol;Acc:HGNC:10774]	-
ENSG00000113739	STC2	932.533	1061.91	1367.96	1279.75	0.407423	0.000148427	1301.87	1185.8	1592.12	1520.49	0.321495	0.000407356	protein_coding	stanniocalcin 2 [Source:HGNC Symbol;Acc:HGNC:11374]	-
ENSG00000231217	AC097347.1	9.71389	10.7717	0	2.07247	-3.32543	0.0469291	8.82293	1.12612	5.58246	6.42912	0.258333	0.855199	lincRNA	novel transcript	-
ENSG00000114019	AMOTL2	726.383	749.529	939.611	1088.05	0.457453	0.000164527	218.613	228.602	318.2	282.077	0.422734	0.0345854	protein_coding	angiomotin like 2 [Source:HGNC Symbol;Acc:HGNC:17812]	-
ENSG00000227857	AL358075.2	8.63457	10.7717	0.986987	1.03624	-3.26399	0.0481375	2.94098	3.37835	2.23298	3.21456	-0.203104	0.909602	antisense	uncharacterized LOC101929626 [Source:NCBI gene;Acc:101929626]	-
ENSG00000108654	DDX5	11598.4	11286.9	12698.6	12675.2	0.149124	0.000190321	11136.5	10715	12699	12974	0.23253	1.05525e-10	protein_coding	DEAD-box helicase 5 [Source:HGNC Symbol;Acc:HGNC:2746]	-
ENSG00000168496	FEN1	5036.11	5437.9	4561.85	4452.71	-0.217021	0.00019848	3820.33	3840.06	3476.75	3265.99	-0.185323	0.0014346	protein_coding	flap structure-specific endonuclease 1 [Source:HGNC Symbol;Acc:HGNC:3650]	-
ENSG00000256238	SUPT16HP1	19.4278	6.28348	1.97397	1.03624	-3.08143	0.0330863	6.86228	1.12612	1.11649	3.21456	-0.866948	0.640294	processed_pseudogene	SPT16 homolog, facilitates chromatin remodeling subunit pseudogene 1 [Source:HGNC Symbol;Acc:HGNC:31388]	-
ENSG00000179388	EGR3	17.2691	18.8504	65.1411	72.5365	1.92809	0.000219559	25.4885	23.6485	68.106	56.2548	1.33513	0.00718139	protein_coding	early growth response 3 [Source:HGNC Symbol;Acc:HGNC:3240]	zf-C2H2
ENSG00000138316	ADAMTS14	11.8725	11.6693	0.986987	2.07247	-2.95019	0.040328	11.7639	14.6395	8.93193	4.0182	-1.05064	0.309365	protein_coding	ADAM metallopeptidase with thrombospondin type 1 motif 14 [Source:HGNC Symbol;Acc:HGNC:14899]	-
ENSG00000278987	AL031009.1	11.8725	14.3622	1.97397	2.07247	-2.6987	0.0396023	9.80325	10.1351	4.46596	8.84004	-0.564965	0.607915	TEC	TEC	-
ENSG00000096696	DSP	5012.37	5129.12	5706.76	5885.82	0.192636	0.00023187	4899.67	5442.52	5522.17	5747.63	0.125169	0.0247538	protein_coding	desmoplakin [Source:HGNC Symbol;Acc:HGNC:3052]	-
ENSG00000260287	TBC1D3G	11.8725	32.315	2.96096	4.14494	-2.64575	0.0118232	5.88195	30.4052	15.6309	18.4837	-0.0747704	0.930533	protein_coding	TBC1 domain family member 3G [Source:HGNC Symbol;Acc:HGNC:29860]	-
ENSG00000197081	IGF2R	4189.92	4379.59	4897.43	4994.66	0.206573	0.000236059	3136.06	3584.43	3760.34	3623.61	0.136245	0.0437489	protein_coding	insulin like growth factor 2 receptor [Source:HGNC Symbol;Acc:HGNC:5467]	-
ENSG00000210164	MT-TG	18.3485	29.6221	5.92192	2.07247	-2.58122	0.00915111	19.6065	13.5134	5.58246	16.8764	-0.53869	0.547997	Mt_tRNA	mitochondrially encoded tRNA glycine [Source:HGNC Symbol;Acc:HGNC:7486]	-
ENSG00000210100	MT-TI	36.6969	37.7009	5.92192	8.28989	-2.3909	0.00154607	11.7639	16.8918	10.0484	8.84004	-0.601605	0.512496	Mt_tRNA	mitochondrially encoded tRNA isoleucine [Source:HGNC Symbol;Acc:HGNC:7488]	-
ENSG00000180530	NRIP1	458.711	474.852	632.658	710.858	0.524402	0.000267561	749.949	655.4	894.309	863.109	0.320438	0.00757421	protein_coding	nuclear receptor interacting protein 1 [Source:HGNC Symbol;Acc:HGNC:8001]	-
ENSG00000210196	MT-TP	607.658	575.387	783.667	851.786	0.467689	0.000288489	750.929	797.291	856.349	954.724	0.228991	0.0482174	Mt_tRNA	mitochondrially encoded tRNA proline [Source:HGNC Symbol;Acc:HGNC:7494]	-
ENSG00000171811	CFAP46	26.983	10.7717	2.96096	5.18118	-2.21021	0.0387584	6.86228	14.6395	3.34947	9.64367	-0.69466	0.53665	protein_coding	cilia and flagella associated protein 46 [Source:HGNC Symbol;Acc:HGNC:25247]	-
ENSG00000006652	IFRD1	1812.18	1715.39	2159.53	2142.94	0.287169	0.000310445	1200.9	1039.41	1384.45	1305.91	0.26174	0.00963374	protein_coding	interferon related developmental regulator 1 [Source:HGNC Symbol;Acc:HGNC:5456]	-
ENSG00000171940	ZNF217	1175.38	1120.25	845.847	904.634	-0.390878	0.000312057	630.349	656.526	474.509	522.366	-0.365632	0.0074197	protein_coding	zinc finger protein 217 [Source:HGNC Symbol;Acc:HGNC:13009]	zf-C2H2
ENSG00000119401	TRIM32	1870.46	1898.51	1515.02	1552.28	-0.29744	0.00035985	1547.93	1515.75	1267.22	1245.64	-0.286563	0.000950064	protein_coding	tripartite motif containing 32 [Source:HGNC Symbol;Acc:HGNC:16380]	-
ENSG00000137040	RANBP6	889.36	835.703	585.283	668.372	-0.460356	0.000364423	687.208	681.301	510.236	464.504	-0.492038	0.000252777	protein_coding	RAN binding protein 6 [Source:HGNC Symbol;Acc:HGNC:9851]	-
ENSG00000052802	MSMO1	1230.43	1029.59	895.197	751.271	-0.455157	0.000384774	1039.14	948.191	744.7	848.643	-0.316711	0.00624004	protein_coding	methylsterol monooxygenase 1 [Source:HGNC Symbol;Acc:HGNC:10545]	-
ENSG00000210174	MT-TR	32.3796	32.315	0.986987	15.5435	-1.97725	0.0282491	32.3507	39.4141	10.0484	20.8946	-1.19	0.0713849	Mt_tRNA	mitochondrially encoded tRNA arginine [Source:HGNC Symbol;Acc:HGNC:7496]	-
ENSG00000040633	PHF23	1548.83	1597.8	1296.9	1211.36	-0.327209	0.00043303	1491.07	1542.78	1309.64	1123.49	-0.321167	0.000971851	protein_coding	PHD finger protein 23 [Source:HGNC Symbol;Acc:HGNC:28428]	-
ENSG00000253719	ATXN7L3B	6731.72	6681.14	6058.12	5821.57	-0.174957	0.000436396	7342.64	7412.1	6483.46	6441.17	-0.19111	4.69744e-06	protein_coding	ataxin 7 like 3B [Source:HGNC Symbol;Acc:HGNC:37931]	-
ENSG00000210144	MT-TY	33.4589	28.7245	92.7767	86.0076	1.52697	0.000457196	89.2096	97.9722	127.28	171.979	0.683462	0.0240438	Mt_tRNA	mitochondrially encoded tRNA tyrosine [Source:HGNC Symbol;Acc:HGNC:7502]	-
ENSG00000230454	U73166.1	38.8556	36.8032	9.86987	10.3624	-1.90269	0.00652635	33.3311	41.6663	34.6112	53.0402	0.236037	0.645573	lincRNA	novel transcript	-
ENSG00000163026	WDCP	902.312	794.411	656.346	563.712	-0.474173	0.000476397	863.667	851.344	733.535	712.025	-0.247469	0.0300975	protein_coding	WD repeat and coiled coil containing [Source:HGNC Symbol;Acc:HGNC:26157]	-
ENSG00000214274	ANG	29.1417	31.4174	9.86987	9.32613	-1.65788	0.0283452	31.3704	20.2701	12.2814	20.091	-0.66435	0.351285	protein_coding	angiogenin [Source:HGNC Symbol;Acc:HGNC:483]	-
ENSG00000189283	FHIT	26.983	34.1103	10.8569	10.3624	-1.52752	0.0397646	30.3901	34.9096	49.1256	45.0038	0.527502	0.295239	protein_coding	fragile histidine triad [Source:HGNC Symbol;Acc:HGNC:3701]	-
ENSG00000169045	HNRNPH1	15494.7	15127	14030	13924.9	-0.131289	0.000524455	16118.5	16204.8	14371.5	15721.6	-0.102232	0.00999164	protein_coding	heterogeneous nuclear ribonucleoprotein H1 [Source:HGNC Symbol;Acc:HGNC:5041]	-
ENSG00000172716	SLFN11	3780.86	3687.51	3153.42	3275.54	-0.216079	0.000530188	4070.31	3826.55	3374.04	3377.7	-0.226515	8.63666e-05	protein_coding	schlafen family member 11 [Source:HGNC Symbol;Acc:HGNC:26633]	-
ENSG00000013441	CLK1	940.088	887.766	663.255	704.641	-0.417808	0.000541491	985.227	907.65	732.418	843.018	-0.26253	0.0256711	protein_coding	CDC like kinase 1 [Source:HGNC Symbol;Acc:HGNC:2068]	-
ENSG00000203875	SNHG5	4998.33	4639.9	5715.64	5381.17	0.204021	0.000544005	4000.71	4188.03	5115.76	5318.49	0.350706	1.99272e-11	processed_transcript	small nucleolar RNA host gene 5 [Source:HGNC Symbol;Acc:HGNC:21026]	-
ENSG00000225151	GOLGA2P7	65.8386	200.174	45.4014	60.1017	-1.34017	0.00377895	72.5441	113.738	125.047	152.692	0.584392	0.0704621	transcribed_unprocessed_pseudogene	GOLGA2 pseudogene 7 [Source:HGNC Symbol;Acc:HGNC:49516]	-
ENSG00000148516	ZEB1	986.499	886.868	1177.47	1247.63	0.373553	0.00056778	1245.01	1331.07	1699.3	1596.83	0.355125	5.65267e-05	protein_coding	zinc finger E-box binding homeobox 1 [Source:HGNC Symbol;Acc:HGNC:11642]	zf-C2H2
ENSG00000250546	AC079160.1	52.8867	49.3702	23.6877	18.6523	-1.27023	0.022634	36.272	37.1619	27.9123	32.1456	-0.286225	0.600945	processed_transcript	uncharacterized LOC101928978 [Source:NCBI gene;Acc:101928978]	-
ENSG00000281501	SEPSECS-AS1	41.0142	52.0631	22.7007	16.5798	-1.24527	0.0340887	39.213	40.5402	30.1453	32.1456	-0.3545	0.503468	antisense	SEPSECS antisense RNA 1 (head to head) [Source:HGNC Symbol;Acc:HGNC:27737]	-
ENSG00000148082	SHC3	47.4901	50.2678	23.6877	17.616	-1.242	0.0290517	9.80325	14.6395	15.6309	9.64367	0.041578	0.963403	protein_coding	SHC adaptor protein 3 [Source:HGNC Symbol;Acc:HGNC:18181]	-
ENSG00000112984	KIF20A	2718.81	2757.55	2290.8	2343.97	-0.240941	0.000592798	2679.23	2621.6	2423.9	2365.11	-0.147252	0.0253134	protein_coding	kinesin family member 20A [Source:HGNC Symbol;Acc:HGNC:9787]	-
ENSG00000167565	SERTAD3	215.864	240.568	96.7247	117.095	-1.09589	3.28946e-05	203.908	183.557	152.959	166.353	-0.278031	0.249209	protein_coding	SERTA domain containing 3 [Source:HGNC Symbol;Acc:HGNC:17931]	-
ENSG00000181904	C5orf24	2678.87	2492.75	2231.58	2060.04	-0.268243	0.000598823	2535.12	2680.16	2236.33	2381.18	-0.173857	0.0131067	protein_coding	chromosome 5 open reading frame 24 [Source:HGNC Symbol;Acc:HGNC:26746]	-
ENSG00000159208	CIART	63.6799	73.6065	38.4925	27.9784	-1.04632	0.0268883	49.9966	66.4409	61.407	41.7893	-0.180219	0.686389	protein_coding	circadian associated repressor of transcription [Source:HGNC Symbol;Acc:HGNC:25200]	-
ENSG00000274750	HIST1H3E	61.5213	51.1655	31.5836	23.8334	-1.02083	0.0486444	22.5475	24.7746	36.8442	24.1092	0.357518	0.563791	protein_coding	histone cluster 1 H3 family member e [Source:HGNC Symbol;Acc:HGNC:4769]	-
ENSG00000261499	AC233699.1	57.204	63.7324	25.6617	35.232	-0.992383	0.0461392	42.154	42.7924	31.2618	31.3419	-0.44009	0.397375	unprocessed_pseudogene	aminopeptidase puromycin sensitive (NPEPPS) pseudogene	-
ENSG00000255302	EID1	3184	3125.58	2606.63	2766.75	-0.231713	0.00065015	3678.18	3709.43	3412	3238.67	-0.15263	0.00846736	protein_coding	EP300 interacting inhibitor of differentiation 1 [Source:HGNC Symbol;Acc:HGNC:1191]	-
ENSG00000184009	ACTG1	38566.3	40269.9	42535.2	42731.3	0.11298	0.000653424	40222.8	38595.4	44074.6	44889.7	0.174676	6.35924e-11	protein_coding	actin gamma 1 [Source:HGNC Symbol;Acc:HGNC:144]	-
ENSG00000132603	NIP7	1684.82	1695.64	1404.48	1339.85	-0.300672	0.000657677	1384.22	1243.23	1142.17	1116.26	-0.219804	0.0235422	protein_coding	NIP7, nucleolar pre-rRNA processing protein [Source:HGNC Symbol;Acc:HGNC:24328]	-
ENSG00000182040	USH1G	65.8386	79.89	31.5836	43.5219	-0.959566	0.0352574	73.5244	70.9454	53.5916	45.8075	-0.544132	0.182281	protein_coding	USH1 protein network component sans [Source:HGNC Symbol;Acc:HGNC:16356]	-
ENSG00000112796	ENPP5	128.439	116.693	66.1281	62.1742	-0.932764	0.00665126	88.2293	72.0715	46.8926	51.4329	-0.704295	0.0782505	protein_coding	ectonucleotide pyrophosphatase/phosphodiesterase 5 (putative) [Source:HGNC Symbol;Acc:HGNC:13717]	-
ENSG00000100941	PNN	4116.53	3865.24	4530.27	4642.34	0.201174	0.000697094	5354.54	5282.62	5945.32	6230.62	0.195618	3.66187e-05	protein_coding	pinin, desmosome associated protein [Source:HGNC Symbol;Acc:HGNC:9162]	-
ENSG00000132357	CARD6	96.0596	75.4018	30.5966	61.1379	-0.902862	0.0446515	14.7049	5.63059	21.2133	4.0182	0.279132	0.791925	protein_coding	caspase recruitment domain family member 6 [Source:HGNC Symbol;Acc:HGNC:16394]	-
ENSG00000112773	TENT5A	125.201	118.488	57.2452	74.609	-0.886707	0.0108806	74.5047	109.233	53.5916	56.2548	-0.737696	0.0566938	protein_coding	terminal nucleotidyltransferase 5A [Source:HGNC Symbol;Acc:HGNC:18345]	-
ENSG00000054267	ARID4B	1504.57	1381.47	1103.45	1182.35	-0.335783	0.00073661	1467.55	1575.44	1202.46	1226.35	-0.324125	0.00030048	protein_coding	AT-rich interaction domain 4B [Source:HGNC Symbol;Acc:HGNC:15550]	ARID
ENSG00000154380	ENAH	9267.05	8648.76	10190.6	9843.21	0.161717	0.000742955	7307.35	7322.01	7944.95	7577.52	0.0847055	0.0463209	protein_coding	ENAH, actin regulator [Source:HGNC Symbol;Acc:HGNC:18271]	-
ENSG00000218510	LINC00339	91.7423	93.3546	31.5836	69.4278	-0.876616	0.0459567	49.0163	69.8193	81.5039	59.4693	0.243864	0.555565	processed_transcript	long intergenic non-protein coding RNA 339 [Source:HGNC Symbol;Acc:HGNC:25011]	-
ENSG00000141867	BRD4	2373.43	2259.36	2692.5	2780.22	0.24085	0.000791625	2151.81	2222.96	2473.03	2634.33	0.224898	0.00135052	protein_coding	bromodomain containing 4 [Source:HGNC Symbol;Acc:HGNC:13575]	-
ENSG00000163659	TIPARP	1053.42	941.624	782.68	727.438	-0.400415	0.000819647	874.45	1149.77	619.653	623.624	-0.701447	2.44474e-07	protein_coding	TCDD inducible poly(ADP-ribose) polymerase [Source:HGNC Symbol;Acc:HGNC:23696]	-
ENSG00000203685	STUM	127.36	91.5593	59.2192	65.2829	-0.811463	0.0281179	48.0359	46.1708	48.0091	48.2184	0.0302867	0.947207	protein_coding	stum, mechanosensory transduction mediator homolog [Source:HGNC Symbol;Acc:HGNC:30491]	-
ENSG00000238227	TMEM250	5315.66	5713.48	4971.45	4648.56	-0.197574	0.000892337	3369.38	3372.72	3082.63	3024.9	-0.143023	0.0145502	protein_coding	transmembrane protein 250 [Source:HGNC Symbol;Acc:HGNC:31009]	-
ENSG00000184602	SNN	855.901	853.656	635.619	654.901	-0.405752	0.000907138	669.562	672.292	541.498	514.329	-0.347128	0.00809138	protein_coding	stannin [Source:HGNC Symbol;Acc:HGNC:11149]	-
ENSG00000168806	LCMT2	463.029	488.316	292.148	347.139	-0.574669	0.000918456	417.619	485.356	331.598	345.565	-0.412822	0.0129314	protein_coding	leucine carboxyl methyltransferase 2 [Source:HGNC Symbol;Acc:HGNC:17558]	-
ENSG00000177606	JUN	7784.06	8090.43	7305.67	6803.93	-0.170146	0.000924018	14316.7	14199.2	9022.37	9233.02	-0.643017	6.97175e-77	protein_coding	Jun proto-oncogene, AP-1 transcription factor subunit [Source:HGNC Symbol;Acc:HGNC:6204]	TF_bZIP
ENSG00000185670	ZBTB3	146.788	157.985	86.8548	87.0438	-0.810258	0.00737486	100.974	93.4677	68.106	80.364	-0.385626	0.264277	protein_coding	zinc finger and BTB domain containing 3 [Source:HGNC Symbol;Acc:HGNC:22918]	ZBTB
ENSG00000139514	SLC7A1	8060.37	8438.71	9068.43	9263.95	0.151608	0.000942281	6048.61	6191.39	7180.15	6734.5	0.184192	8.89499e-05	protein_coding	solute carrier family 7 member 1 [Source:HGNC Symbol;Acc:HGNC:11057]	-
ENSG00000113732	ATP6V0E1	1150.56	1169.63	943.559	874.583	-0.351682	0.00100668	1358.73	1554.04	1160.03	1111.43	-0.358614	0.000249177	protein_coding	ATPase H+ transporting V0 subunit e1 [Source:HGNC Symbol;Acc:HGNC:863]	-
ENSG00000123080	CDKN2C	3126.79	3531.32	2874.1	2752.24	-0.243726	0.00102041	2335.14	2433.54	2111.28	2026.78	-0.20517	0.00387442	protein_coding	cyclin dependent kinase inhibitor 2C [Source:HGNC Symbol;Acc:HGNC:1789]	-
ENSG00000183072	NKX2-5	331.352	347.387	565.543	445.582	0.575017	0.00107252	501.927	510.131	742.467	750.599	0.561409	1.19227e-05	protein_coding	NK2 homeobox 5 [Source:HGNC Symbol;Acc:HGNC:2488]	Homeobox
ENSG00000234616	JRK	1119.26	1094.22	844.86	888.054	-0.353048	0.00109902	1424.41	1453.82	1074.06	1042.32	-0.444165	1.29306e-06	protein_coding	Jrk helix-turn-helix protein [Source:HGNC Symbol;Acc:HGNC:6199]	-
ENSG00000164032	H2AFZ	12506.1	13393.7	11669.1	11786.2	-0.143414	0.00117027	13162.8	12256.7	11934.2	11889	-0.0940184	0.015946	protein_coding	H2A histone family member Z [Source:HGNC Symbol;Acc:HGNC:4741]	-
ENSG00000171617	ENC1	397.19	394.962	233.916	234.189	-0.75889	4.88601e-05	105.875	126.125	102.717	70.7203	-0.427059	0.201386	protein_coding	ectodermal-neural cortex 1 [Source:HGNC Symbol;Acc:HGNC:3345]	-
ENSG00000204923	FBXO48	110.091	114	68.1021	67.3554	-0.72657	0.0363374	94.1112	117.116	85.9698	114.117	-0.0699181	0.8308	protein_coding	F-box protein 48 [Source:HGNC Symbol;Acc:HGNC:33857]	-
ENSG00000121236	TRIM6	99.2975	138.237	62.1802	83.9351	-0.70521	0.0491169	79.4064	73.1976	68.106	81.9712	-0.0206508	0.955196	protein_coding	tripartite motif containing 6 [Source:HGNC Symbol;Acc:HGNC:16277]	-
ENSG00000187713	TMEM203	1908.24	2089.71	1668.99	1638.29	-0.274428	0.00123693	2072.41	2023.63	1886.87	1781.67	-0.160524	0.0341475	protein_coding	transmembrane protein 203 [Source:HGNC Symbol;Acc:HGNC:28217]	-
ENSG00000127989	MTERF1	317.32	345.591	197.397	210.356	-0.702265	0.000594935	249.983	182.431	164.124	185.641	-0.305968	0.2125	protein_coding	mitochondrial transcription termination factor 1 [Source:HGNC Symbol;Acc:HGNC:21463]	-
ENSG00000118503	TNFAIP3	161.898	167.859	110.542	94.2975	-0.686627	0.0171974	141.167	144.143	116.115	106.08	-0.362857	0.198687	protein_coding	TNF alpha induced protein 3 [Source:HGNC Symbol;Acc:HGNC:11896]	-
ENSG00000255857	PXN-AS1	152.184	161.575	96.7247	105.696	-0.633311	0.0295607	82.3473	73.1976	73.6884	81.9712	0.00228838	0.994941	antisense	PXN antisense RNA 1 [Source:HGNC Symbol;Acc:HGNC:44123]	-
ENSG00000204315	FKBPL	482.456	517.041	393.808	266.313	-0.597877	0.00208809	398.992	430.177	398.587	296.543	-0.259696	0.156054	protein_coding	FK506 binding protein like [Source:HGNC Symbol;Acc:HGNC:13949]	-
ENSG00000145907	G3BP1	7680.45	7535.69	6888.18	6827.76	-0.149567	0.00127846	7983.77	7941.38	7394.52	7223.11	-0.1241	0.0022189	protein_coding	G3BP stress granule assembly factor 1 [Source:HGNC Symbol;Acc:HGNC:30292]	-
ENSG00000150687	PRSS23	2162.96	2131	1751.9	1845.54	-0.255352	0.00127963	1816.54	1880.62	1317.46	1480.3	-0.399336	4.4793e-06	protein_coding	serine protease 23 [Source:HGNC Symbol;Acc:HGNC:14370]	-
ENSG00000256060	TRAPPC2B	165.136	178.63	114.49	117.095	-0.570835	0.0380137	236.258	137.386	151.843	182.426	-0.16132	0.569759	protein_coding	trafficking protein particle complex 2B [Source:HGNC Symbol;Acc:HGNC:10710]	-
ENSG00000189266	PNRC2	3186.16	3316.78	2795.15	2825.82	-0.210703	0.00133322	4570.28	4274.74	3717.92	3710.4	-0.252405	6.04625e-06	protein_coding	proline rich nuclear receptor coactivator 2 [Source:HGNC Symbol;Acc:HGNC:23158]	-
ENSG00000155506	LARP1	10623.8	10899.1	11932.7	11657.7	0.132176	0.00135633	11213	11889.5	12763.7	12194.4	0.11126	0.00503682	protein_coding	La ribonucleoprotein domain family member 1 [Source:HGNC Symbol;Acc:HGNC:29531]	-
ENSG00000196968	FUT11	264.434	303.402	188.514	197.921	-0.556881	0.0105133	191.163	185.809	218.832	183.23	0.0887646	0.702881	protein_coding	fucosyltransferase 11 [Source:HGNC Symbol;Acc:HGNC:19233]	-
ENSG00000134107	BHLHE40	662.703	620.269	444.144	485.995	-0.46361	0.00136802	590.156	559.68	377.374	395.391	-0.572539	9.77476e-05	protein_coding	basic helix-loop-helix family member e40 [Source:HGNC Symbol;Acc:HGNC:1046]	bHLH
ENSG00000279069	AC015813.5	181.326	170.552	120.412	119.167	-0.553853	0.0409233	154.891	120.495	140.678	115.724	-0.109741	0.703419	TEC	novel transcript	-
ENSG00000166435	XRRA1	210.468	180.426	121.399	145.073	-0.551876	0.0372475	160.773	154.278	159.658	204.928	0.215307	0.395645	protein_coding	X-ray radiation resistance associated 1 [Source:HGNC Symbol;Acc:HGNC:18868]	-
ENSG00000168906	MAT2A	5384.73	5591.4	4850.05	4907.61	-0.170126	0.00141082	4981.03	5129.46	4174.56	4318.76	-0.250492	9.10914e-07	protein_coding	methionine adenosyltransferase 2A [Source:HGNC Symbol;Acc:HGNC:6904]	-
ENSG00000168209	DDIT4	470.584	541.277	684.969	700.496	0.451466	0.00141596	1186.19	1136.25	913.29	916.149	-0.344573	0.000598581	protein_coding	DNA damage inducible transcript 4 [Source:HGNC Symbol;Acc:HGNC:24944]	-
ENSG00000138449	SLC40A1	249.323	214.536	139.165	180.305	-0.537461	0.0311298	49.0163	22.5223	22.3298	20.091	-0.762611	0.228486	protein_coding	solute carrier family 40 member 1 [Source:HGNC Symbol;Acc:HGNC:10909]	-
ENSG00000171806	METTL18	238.53	199.276	147.061	157.508	-0.521896	0.0352608	261.747	215.088	193.153	203.321	-0.266881	0.2292	protein_coding	methyltransferase like 18 [Source:HGNC Symbol;Acc:HGNC:28793]	-
ENSG00000167625	ZNF526	466.267	483.828	333.601	326.414	-0.525887	0.00149081	527.415	493.239	330.481	302.972	-0.691191	1.56341e-05	protein_coding	zinc finger protein 526 [Source:HGNC Symbol;Acc:HGNC:29415]	zf-C2H2
ENSG00000272333	KMT2B	1435.5	1447	1662.09	1865.23	0.290872	0.00152721	1544.99	1758.99	1960.56	1938.38	0.239858	0.00445638	protein_coding	lysine methyltransferase 2B [Source:HGNC Symbol;Acc:HGNC:15840]	-
ENSG00000131931	THAP1	368.048	284.552	230.955	229.008	-0.502175	0.0175469	328.409	364.862	284.705	271.63	-0.317631	0.0819605	protein_coding	THAP domain containing 1 [Source:HGNC Symbol;Acc:HGNC:20856]	THAP
ENSG00000127920	GNG11	335.669	359.056	261.551	233.153	-0.490158	0.0119306	36.272	33.7835	36.8442	40.182	0.138029	0.791092	protein_coding	G protein subunit gamma 11 [Source:HGNC Symbol;Acc:HGNC:4403]	-
ENSG00000166004	CEP295	825.68	753.12	1019.56	1007.22	0.361578	0.00162095	579.372	602.473	768.146	768.279	0.379001	0.00209209	protein_coding	centrosomal protein 295 [Source:HGNC Symbol;Acc:HGNC:29366]	-
ENSG00000184209	SNRNP35	229.895	203.764	168.775	139.892	-0.488553	0.0499903	295.078	315.313	289.171	270.827	-0.125204	0.503819	protein_coding	small nuclear ribonucleoprotein U11/U12 subunit 35 [Source:HGNC Symbol;Acc:HGNC:30852]	-
ENSG00000171763	SPATA5L1	318.4	324.946	234.903	225.899	-0.481518	0.0154531	282.334	318.691	247.861	227.43	-0.339613	0.0862456	protein_coding	spermatogenesis associated 5 like 1 [Source:HGNC Symbol;Acc:HGNC:28762]	-
ENSG00000140451	PIF1	278.465	340.206	192.462	255.95	-0.467058	0.0367854	208.809	184.683	175.289	158.317	-0.241881	0.311844	protein_coding	PIF1 5'-to-3' DNA helicase [Source:HGNC Symbol;Acc:HGNC:26220]	-
ENSG00000112312	GMNN	2747.95	2837.44	2393.44	2408.21	-0.218474	0.00168735	3079.2	2918.9	2759.97	2560.4	-0.174888	0.00906826	protein_coding	geminin, DNA replication inhibitor [Source:HGNC Symbol;Acc:HGNC:17493]	-
ENSG00000177842	ZNF620	515.915	514.348	396.769	349.212	-0.4653	0.00388153	548.002	564.185	513.586	515.133	-0.112177	0.415823	protein_coding	zinc finger protein 620 [Source:HGNC Symbol;Acc:HGNC:28742]	zf-C2H2
ENSG00000122644	ARL4A	516.995	392.269	325.706	332.632	-0.463464	0.0123066	341.153	318.691	282.472	284.488	-0.219384	0.228688	protein_coding	ADP ribosylation factor like GTPase 4A [Source:HGNC Symbol;Acc:HGNC:695]	-
ENSG00000081059	TCF7	321.638	321.355	210.228	263.204	-0.442432	0.0323114	305.862	332.205	355.044	352.798	0.150491	0.388887	protein_coding	transcription factor 7 [Source:HGNC Symbol;Acc:HGNC:11639]	HMG
ENSG00000168795	ZBTB5	823.522	819.545	646.476	605.162	-0.39228	0.00176783	548.982	602.473	470.043	464.504	-0.300525	0.0343086	protein_coding	zinc finger and BTB domain containing 5 [Source:HGNC Symbol;Acc:HGNC:23836]	-
ENSG00000126953	TIMM8A	656.227	675.025	513.233	469.415	-0.43801	0.0018537	542.12	540.536	477.858	445.216	-0.231822	0.10627	protein_coding	translocase of inner mitochondrial membrane 8A [Source:HGNC Symbol;Acc:HGNC:11817]	-
ENSG00000137193	PIM1	931.454	958.68	729.383	741.945	-0.361749	0.00180499	813.67	862.606	654.264	671.843	-0.336845	0.00433893	protein_coding	Pim-1 proto-oncogene, serine/threonine kinase [Source:HGNC Symbol;Acc:HGNC:8986]	-
ENSG00000128011	LRFN1	631.403	644.506	515.207	435.219	-0.424505	0.0042431	576.431	617.112	523.634	607.552	-0.0736265	0.598481	protein_coding	leucine rich repeat and fibronectin type III domain containing 1 [Source:HGNC Symbol;Acc:HGNC:29290]	-
ENSG00000166997	CNPY4	385.318	437.151	309.914	305.69	-0.419263	0.0185897	246.062	242.115	204.318	234.663	-0.150127	0.4784	protein_coding	canopy FGF signaling regulator 4 [Source:HGNC Symbol;Acc:HGNC:28631]	-
ENSG00000185551	NR2F2	2138.13	2116.64	1813.09	1782.33	-0.242756	0.0018911	1986.14	1924.53	1670.27	1697.29	-0.215638	0.00492122	protein_coding	nuclear receptor subfamily 2 group F member 2 [Source:HGNC Symbol;Acc:HGNC:7976]	RXR-like
ENSG00000158480	SPATA2	444.68	499.986	354.328	290.146	-0.552087	0.00194165	368.602	381.754	259.026	319.045	-0.371126	0.0433539	protein_coding	spermatogenesis associated 2 [Source:HGNC Symbol;Acc:HGNC:14681]	-
ENSG00000165238	WNK2	2133.82	2335.66	2590.84	2673.49	0.235123	0.00197471	2302.78	2523.63	2729.82	2722.73	0.176779	0.0109091	protein_coding	WNK lysine deficient protein kinase 2 [Source:HGNC Symbol;Acc:HGNC:14542]	-
ENSG00000188486	H2AFX	4753.33	5295.18	4545.07	4164.63	-0.206779	0.00201192	3702.69	3688.03	3115.01	3346.36	-0.192465	0.00130593	protein_coding	H2A histone family member X [Source:HGNC Symbol;Acc:HGNC:4739]	-
ENSG00000176731	C8orf59	371.286	333.024	264.512	262.168	-0.418058	0.0283684	290.176	380.628	329.365	349.583	0.0210219	0.911394	protein_coding	chromosome 8 open reading frame 59 [Source:HGNC Symbol;Acc:HGNC:32235]	-
ENSG00000179627	ZBTB42	360.493	392.269	278.33	286.001	-0.416687	0.0233139	124.501	114.864	135.095	124.564	0.114678	0.687525	protein_coding	zinc finger and BTB domain containing 42 [Source:HGNC Symbol;Acc:HGNC:32550]	ZBTB
ENSG00000127125	PPCS	699.4	761.199	570.478	526.408	-0.41374	0.00232703	565.648	573.194	427.616	511.918	-0.273407	0.0652142	protein_coding	phosphopantothenoylcysteine synthetase [Source:HGNC Symbol;Acc:HGNC:25686]	-
ENSG00000108091	CCDC6	2134.9	2031.36	2443.78	2439.3	0.229624	0.00206848	1887.13	1938.05	2100.12	2256.62	0.189382	0.0118259	protein_coding	coiled-coil domain containing 6 [Source:HGNC Symbol;Acc:HGNC:18782]	-
ENSG00000100906	NFKBIA	540.74	552.049	427.365	394.806	-0.410435	0.00738628	414.678	534.906	391.888	417.893	-0.22638	0.178497	protein_coding	NFKB inhibitor alpha [Source:HGNC Symbol;Acc:HGNC:7797]	-
ENSG00000102678	FGF9	456.553	394.962	348.406	292.219	-0.408533	0.0253255	349.976	307.43	280.239	285.292	-0.21801	0.239132	protein_coding	fibroblast growth factor 9 [Source:HGNC Symbol;Acc:HGNC:3687]	-
ENSG00000166750	SLFN5	611.975	556.537	454.014	426.929	-0.406318	0.00682157	182.341	195.944	222.182	225.823	0.245221	0.26852	protein_coding	schlafen family member 5 [Source:HGNC Symbol;Acc:HGNC:28286]	-
ENSG00000168612	ZSWIM1	424.173	414.71	267.473	304.653	-0.552399	0.0021279	371.543	372.745	293.637	287.703	-0.356979	0.0409526	protein_coding	zinc finger SWIM-type containing 1 [Source:HGNC Symbol;Acc:HGNC:16155]	-
ENSG00000186130	ZBTB6	434.966	412.914	304.979	336.777	-0.401636	0.0210371	333.311	364.862	314.851	289.31	-0.209801	0.24205	protein_coding	zinc finger and BTB domain containing 6 [Source:HGNC Symbol;Acc:HGNC:16764]	ZBTB
ENSG00000108424	KPNB1	15630.7	15204.2	16926.8	16499	0.116602	0.00216657	18660.5	18414.3	20311.2	19910.2	0.11716	6.35926e-05	protein_coding	karyopherin subunit beta 1 [Source:HGNC Symbol;Acc:HGNC:6400]	-
ENSG00000072274	TFRC	3885.56	3929.87	4520.4	4323.18	0.178301	0.00219187	1855.76	1953.81	2582.44	2422.17	0.393008	8.63944e-08	protein_coding	transferrin receptor [Source:HGNC Symbol;Acc:HGNC:11763]	-
ENSG00000158195	WASF2	4989.7	5330.19	5819.27	5771.84	0.167026	0.00219195	5304.54	5731.94	6288.08	5898.71	0.14269	0.00705478	protein_coding	WAS protein family member 2 [Source:HGNC Symbol;Acc:HGNC:12733]	-
ENSG00000123570	RAB9B	393.952	342.899	299.057	259.059	-0.398872	0.037622	236.258	253.376	273.54	236.27	0.0557509	0.786439	protein_coding	RAB9B, member RAS oncogene family [Source:HGNC Symbol;Acc:HGNC:14090]	-
ENSG00000103126	AXIN1	2643.26	2788.97	3126.77	3139.8	0.205533	0.00225667	2822.36	2649.75	2952	3026.51	0.127569	0.0474332	protein_coding	axin 1 [Source:HGNC Symbol;Acc:HGNC:903]	-
ENSG00000144455	SUMF1	437.125	436.253	321.758	341.958	-0.396249	0.0193585	388.209	359.231	321.549	315.83	-0.231018	0.179623	protein_coding	sulfatase modifying factor 1 [Source:HGNC Symbol;Acc:HGNC:20376]	-
ENSG00000221909	FAM200A	379.921	380.599	296.096	281.856	-0.39587	0.0286593	291.157	273.646	260.142	255.557	-0.132287	0.494846	protein_coding	family with sequence similarity 200 member A [Source:HGNC Symbol;Acc:HGNC:25401]	-
ENSG00000144026	ZNF514	420.935	427.277	303.005	341.958	-0.395815	0.02316	385.268	441.438	376.258	456.467	0.0155177	0.926984	protein_coding	zinc finger protein 514 [Source:HGNC Symbol;Acc:HGNC:25894]	zf-C2H2
ENSG00000249673	NOP14-AS1	655.148	727.986	521.129	531.589	-0.395005	0.00432603	449.969	457.204	445.48	475.755	0.0238632	0.87359	antisense	NOP14 antisense RNA 1 [Source:HGNC Symbol;Acc:HGNC:20205]	-
ENSG00000215717	TMEM167B	528.867	516.143	411.573	383.407	-0.393992	0.0114752	537.218	484.23	456.645	442.002	-0.186573	0.208683	protein_coding	transmembrane protein 167B [Source:HGNC Symbol;Acc:HGNC:30187]	-
ENSG00000096384	HSP90AB1	47562.4	47352.3	50776.5	50189.1	0.0891836	0.00257959	48854.5	48084.1	52482.9	52382	0.113303	5.38451e-07	protein_coding	heat shock protein 90 alpha family class B member 1 [Source:HGNC Symbol;Acc:HGNC:5258]	-
ENSG00000185112	FAM43A	384.238	420.993	308.927	304.653	-0.393109	0.0266894	306.842	316.439	270.191	231.448	-0.31674	0.10301	protein_coding	family with sequence similarity 43 member A [Source:HGNC Symbol;Acc:HGNC:26888]	-
ENSG00000117632	STMN1	11541.2	11356	10798.6	9962.37	-0.141081	0.00273341	13256.9	13362.5	12714.6	12494.2	-0.0787937	0.017085	protein_coding	stathmin 1 [Source:HGNC Symbol;Acc:HGNC:6510]	-
ENSG00000135535	CD164	5242.26	4856.23	4484.87	4457.89	-0.174721	0.00274022	6284.87	6218.42	5718.67	5550.74	-0.150591	0.000888355	protein_coding	CD164 molecule [Source:HGNC Symbol;Acc:HGNC:1632]	-
ENSG00000177613	CSTF2T	1734.47	1730.65	1407.44	1484.93	-0.260807	0.00274246	1728.31	1823.18	1439.16	1418.42	-0.313489	0.000140525	protein_coding	cleavage stimulation factor subunit 2 tau variant [Source:HGNC Symbol;Acc:HGNC:17086]	-
ENSG00000177946	CENPBD1	994.055	956.884	749.123	740.909	-0.38837	0.000721689	846.021	831.074	723.486	740.956	-0.19521	0.0877855	protein_coding	CENPB DNA-binding domain containing 1 [Source:HGNC Symbol;Acc:HGNC:28272]	-
ENSG00000143942	CHAC2	448.997	490.111	368.146	350.248	-0.387293	0.0189756	381.347	361.484	380.723	372.889	0.0197368	0.904787	protein_coding	ChaC cation transport regulator homolog 2 [Source:HGNC Symbol;Acc:HGNC:32363]	-
ENSG00000141456	PELP1	4752.25	5181.18	5653.46	5545.94	0.172388	0.00280609	5442.77	5399.73	6342.79	6171.15	0.206255	5.89281e-06	protein_coding	proline, glutamate and leucine rich protein 1 [Source:HGNC Symbol;Acc:HGNC:30134]	-
ENSG00000178567	EPM2AIP1	766.318	698.364	528.038	592.727	-0.385559	0.00506269	709.756	738.733	626.352	614.784	-0.222948	0.0714727	protein_coding	EPM2A interacting protein 1 [Source:HGNC Symbol;Acc:HGNC:19735]	-
ENSG00000156304	SCAF4	1350.23	1337.48	1584.11	1647.62	0.265931	0.00291541	1433.24	1434.67	1655.76	1578.35	0.172368	0.0398784	protein_coding	SR-related CTD associated factor 4 [Source:HGNC Symbol;Acc:HGNC:19304]	-
ENSG00000107371	EXOSC3	941.168	1087.94	753.071	807.228	-0.380595	0.00168628	747.988	682.427	629.701	785.156	-0.01261	0.926498	protein_coding	exosome component 3 [Source:HGNC Symbol;Acc:HGNC:17944]	-
ENSG00000170312	CDK1	4799.74	4501.67	4154.23	4081.73	-0.174918	0.00296435	3656.61	3700.42	3407.53	3315.82	-0.13043	0.0210877	protein_coding	cyclin dependent kinase 1 [Source:HGNC Symbol;Acc:HGNC:1722]	-
ENSG00000182544	MFSD5	836.474	904.821	682.995	655.938	-0.379766	0.00204503	696.031	601.347	569.41	597.104	-0.153697	0.256366	protein_coding	major facilitator superfamily domain containing 5 [Source:HGNC Symbol;Acc:HGNC:28156]	-
ENSG00000175348	TMEM9B	453.315	444.332	326.693	363.719	-0.378865	0.0246844	514.671	452.699	396.354	388.962	-0.302448	0.0530471	protein_coding	TMEM9 domain family member B [Source:HGNC Symbol;Acc:HGNC:1168]	-
ENSG00000124782	RREB1	735.017	807.876	1030.41	939.866	0.351857	0.00314755	674.464	818.687	865.281	919.364	0.260108	0.0369865	protein_coding	ras responsive element binding protein 1 [Source:HGNC Symbol;Acc:HGNC:10449]	zf-C2H2
ENSG00000158109	TPRG1L	589.309	564.616	419.469	431.074	-0.439725	0.00315744	602.9	533.779	493.489	420.303	-0.319483	0.0348121	protein_coding	tumor protein p63 regulated 1 like [Source:HGNC Symbol;Acc:HGNC:27007]	-
ENSG00000117450	PRDX1	20017.1	19991.3	18927.4	18202.5	-0.107656	0.00335041	14547	14034.8	12981.4	13008.5	-0.137354	4.52319e-05	protein_coding	peroxiredoxin 1 [Source:HGNC Symbol;Acc:HGNC:9352]	-
ENSG00000132436	FIGNL1	1989.19	1806.95	1588.06	1593.73	-0.253774	0.00348274	1671.45	1648.64	1417.94	1422.44	-0.225193	0.0062845	protein_coding	fidgetin like 1 [Source:HGNC Symbol;Acc:HGNC:13286]	-
ENSG00000111665	CDCA3	1420.39	1375.18	1136.02	1166.8	-0.27948	0.00348854	1148.94	1108.1	970.231	945.08	-0.237844	0.0175362	protein_coding	cell division cycle associated 3 [Source:HGNC Symbol;Acc:HGNC:14624]	-
ENSG00000228223	HCG11	473.822	421.891	341.497	347.139	-0.378091	0.0257897	385.268	435.807	369.559	384.943	-0.119831	0.465414	lincRNA	HLA complex group 11 [Source:HGNC Symbol;Acc:HGNC:17707]	-
ENSG00000032444	PNPLA6	412.301	473.954	303.992	379.262	-0.377324	0.0381763	506.828	536.032	462.227	495.846	-0.12013	0.40576	protein_coding	patatin like phospholipase domain containing 6 [Source:HGNC Symbol;Acc:HGNC:16268]	-
ENSG00000144355	DLX1	522.391	547.56	408.612	421.748	-0.36638	0.016551	606.821	567.563	489.023	513.526	-0.227702	0.100181	protein_coding	distal-less homeobox 1 [Source:HGNC Symbol;Acc:HGNC:2914]	Homeobox
ENSG00000100908	EMC9	460.87	559.23	379.99	413.458	-0.364671	0.0288378	362.72	345.718	290.288	288.507	-0.292223	0.0998094	protein_coding	ER membrane protein complex subunit 9 [Source:HGNC Symbol;Acc:HGNC:20273]	-
ENSG00000174151	CYB561D1	414.459	377.906	313.862	302.581	-0.361038	0.0427932	298.999	325.448	253.443	228.234	-0.376371	0.0531376	protein_coding	cytochrome b561 family member D1 [Source:HGNC Symbol;Acc:HGNC:26804]	-
ENSG00000163293	NIPAL1	490.012	537.686	388.873	416.567	-0.352822	0.0257199	430.363	531.527	437.665	497.453	-0.0364119	0.821296	protein_coding	NIPA like domain containing 1 [Source:HGNC Symbol;Acc:HGNC:27194]	-
ENSG00000128989	ARPP19	4237.41	3964.88	3605.46	3642.37	-0.177916	0.00390366	5157.49	5084.42	4728.34	4649.05	-0.127713	0.00863608	protein_coding	cAMP regulated phosphoprotein 19 [Source:HGNC Symbol;Acc:HGNC:16967]	-
ENSG00000182253	SYNM	464.108	454.206	315.836	404.132	-0.351633	0.0470207	345.075	333.331	282.472	306.187	-0.203093	0.259241	protein_coding	synemin [Source:HGNC Symbol;Acc:HGNC:24466]	-
ENSG00000146386	ABRACL	1432.26	1374.29	1083.71	1116.03	-0.351129	0.000290257	926.408	852.471	818.388	817.301	-0.121914	0.276081	protein_coding	ABRA C-terminal like [Source:HGNC Symbol;Acc:HGNC:21230]	-
ENSG00000152332	UHMK1	3198.03	2911.05	2680.66	2604.06	-0.208236	0.00391986	3561.52	3617.09	2927.44	3010.43	-0.272979	3.03948e-06	protein_coding	U2AF homology motif kinase 1 [Source:HGNC Symbol;Acc:HGNC:19683]	-
ENSG00000164611	PTTG1	2729.6	2800.64	2427	2385.42	-0.200792	0.00392109	2358.66	2273.63	2030.9	2156.97	-0.144552	0.0453011	protein_coding	pituitary tumor-transforming 1 [Source:HGNC Symbol;Acc:HGNC:9690]	-
ENSG00000090238	YPEL3	507.281	482.033	389.86	386.516	-0.349064	0.0273802	415.658	430.177	461.111	444.413	0.0979163	0.521241	protein_coding	yippee like 3 [Source:HGNC Symbol;Acc:HGNC:18327]	-
ENSG00000125746	EML2	500.805	458.694	339.523	417.603	-0.34155	0.0463999	322.527	331.078	273.54	267.612	-0.27268	0.138174	protein_coding	echinoderm microtubule associated protein like 2 [Source:HGNC Symbol;Acc:HGNC:18035]	-
ENSG00000184277	TM2D3	1304.9	1391.34	1017.58	1111.88	-0.34138	0.000842824	1611.66	1543.91	1431.34	1440.12	-0.13639	0.104684	protein_coding	TM2 domain containing 3 [Source:HGNC Symbol;Acc:HGNC:24128]	-
ENSG00000130363	RSPH3	559.088	545.765	462.897	409.313	-0.340414	0.0262	554.864	555.176	554.896	482.987	-0.100052	0.483562	protein_coding	radial spoke head 3 homolog [Source:HGNC Symbol;Acc:HGNC:21054]	-
ENSG00000196371	FUT4	516.995	473.056	365.185	416.567	-0.34031	0.0373587	284.294	269.142	264.608	229.841	-0.166462	0.406261	protein_coding	fucosyltransferase 4 [Source:HGNC Symbol;Acc:HGNC:4015]	-
ENSG00000177508	IRX3	488.932	540.379	416.508	401.023	-0.333295	0.0339624	411.737	435.807	341.646	399.409	-0.189616	0.253377	protein_coding	iroquois homeobox 3 [Source:HGNC Symbol;Acc:HGNC:14360]	Homeobox
ENSG00000105732	ZNF574	674.576	746.837	608.971	527.444	-0.323379	0.0214835	698.972	676.796	606.255	668.628	-0.107965	0.396172	protein_coding	zinc finger protein 574 [Source:HGNC Symbol;Acc:HGNC:26166]	zf-C2H2
ENSG00000164294	GPX8	794.38	850.065	676.086	639.358	-0.322588	0.010023	763.674	711.706	695.574	574.602	-0.220543	0.100379	protein_coding	glutathione peroxidase 8 (putative) [Source:HGNC Symbol;Acc:HGNC:33100]	-
ENSG00000107957	SH3PXD2A	4048.53	4219.81	4533.23	4749.07	0.166377	0.00438504	3512.51	3720.69	4148.88	3983.64	0.168864	0.00323259	protein_coding	SH3 and PX domains 2A [Source:HGNC Symbol;Acc:HGNC:23664]	-
ENSG00000132661	NXT1	573.119	533.198	456.975	430.038	-0.317721	0.0352464	458.792	449.321	448.829	452.449	-0.0109329	0.941759	protein_coding	nuclear transport factor 2 like export factor 1 [Source:HGNC Symbol;Acc:HGNC:15913]	-
ENSG00000124659	TBCC	581.754	592.442	460.923	481.85	-0.317061	0.0285617	636.231	623.869	526.984	536.831	-0.244025	0.0654066	protein_coding	tubulin folding cofactor C [Source:HGNC Symbol;Acc:HGNC:11580]	-
ENSG00000152409	JMY	1367.5	1334.79	1602.87	1616.53	0.252887	0.00441666	1094.04	1190.31	1377.75	1368.6	0.266494	0.00446936	protein_coding	junction mediating and regulatory protein, p53 cofactor [Source:HGNC Symbol;Acc:HGNC:28916]	-
ENSG00000204977	TRIM13	623.847	569.104	447.105	443.509	-0.420645	0.00446639	617.605	536.032	404.17	411.463	-0.500977	0.000798288	protein_coding	tripartite motif containing 13 [Source:HGNC Symbol;Acc:HGNC:9976]	-
ENSG00000215301	DDX3X	10488.8	10190	9537.25	9480.52	-0.120581	0.00447887	8975.86	9467.27	8408.29	8797.44	-0.0991633	0.0198459	protein_coding	DEAD-box helicase 3 X-linked [Source:HGNC Symbol;Acc:HGNC:2745]	-
ENSG00000089280	FUS	13695.5	13860.5	14963.7	14716.6	0.107089	0.00460384	12715.8	12814.1	14110.2	13751.1	0.125735	0.000152718	protein_coding	FUS RNA binding protein [Source:HGNC Symbol;Acc:HGNC:4010]	-
ENSG00000181274	FRAT2	1133.29	1148.98	907.041	927.431	-0.315333	0.00271474	967.581	1040.53	943.435	789.978	-0.215124	0.0668868	protein_coding	FRAT2, WNT signaling pathway regulator [Source:HGNC Symbol;Acc:HGNC:16048]	-
ENSG00000168876	ANKRD49	532.105	543.97	423.417	442.473	-0.313935	0.0375826	420.56	479.726	435.432	477.362	0.0231682	0.881869	protein_coding	ankyrin repeat domain 49 [Source:HGNC Symbol;Acc:HGNC:25970]	-
ENSG00000204569	PPP1R10	2531.01	2379.64	2074.65	2155.37	-0.214762	0.00464137	2537.08	2277.01	2691.86	2746.84	0.175402	0.0141384	protein_coding	protein phosphatase 1 regulatory subunit 10 [Source:HGNC Symbol;Acc:HGNC:9284]	-
ENSG00000179918	SEPHS2	4413.34	4634.52	4151.27	3873.45	-0.173354	0.00465843	6402.51	6023.6	5479.74	5493.68	-0.179781	0.000179953	protein_coding	selenophosphate synthetase 2 [Source:HGNC Symbol;Acc:HGNC:19686]	-
ENSG00000138764	CCNG2	502.964	473.056	373.081	331.596	-0.46887	0.00467421	774.457	832.201	563.828	609.159	-0.451295	0.000300148	protein_coding	cyclin G2 [Source:HGNC Symbol;Acc:HGNC:1593]	-
ENSG00000152684	PELO	1004.85	915.593	759.98	764.742	-0.331931	0.00468305	619.566	540.536	471.159	437.18	-0.355929	0.0153092	protein_coding	pelota mRNA surveillance and ribosome rescue factor [Source:HGNC Symbol;Acc:HGNC:8829]	-
ENSG00000126778	SIX1	1314.61	1236.05	1019.56	1070.43	-0.286891	0.00479984	998.952	941.434	821.737	851.054	-0.213825	0.0482942	protein_coding	SIX homeobox 1 [Source:HGNC Symbol;Acc:HGNC:10887]	Homeobox
ENSG00000177971	IMP3	759.842	753.12	627.723	590.655	-0.312097	0.0152826	778.378	737.607	654.264	723.276	-0.136421	0.266978	protein_coding	IMP3, U3 small nucleolar ribonucleoprotein [Source:HGNC Symbol;Acc:HGNC:14497]	-
ENSG00000186871	ERCC6L	860.219	828.522	554.686	723.293	-0.402513	0.00483102	348.996	372.745	238.929	266.005	-0.511957	0.0056421	protein_coding	ERCC excision repair 6 like, spindle assembly checkpoint helicase [Source:HGNC Symbol;Acc:HGNC:20794]	-
ENSG00000205542	TMSB4X	1478.67	1426.35	1223.86	1125.35	-0.305728	0.00164397	22.5475	10.1351	16.7474	16.8764	0.0333554	0.966778	protein_coding	thymosin beta 4 X-linked [Source:HGNC Symbol;Acc:HGNC:11881]	-
ENSG00000124789	NUP153	4699.36	4866.11	4239.11	4336.65	-0.157953	0.00486691	5560.41	5413.24	4977.32	4780.05	-0.170509	0.000513992	protein_coding	nucleoporin 153 [Source:HGNC Symbol;Acc:HGNC:8062]	-
ENSG00000088179	PTPN4	588.23	572.694	470.793	468.379	-0.305489	0.0350615	599.959	578.824	473.392	567.37	-0.176106	0.223157	protein_coding	protein tyrosine phosphatase, non-receptor type 4 [Source:HGNC Symbol;Acc:HGNC:9656]	-
ENSG00000179743	FLJ37453	868.853	848.27	657.333	737.8	-0.299727	0.0158493	806.808	795.039	740.234	689.523	-0.165789	0.15934	antisense	uncharacterized LOC729614 [Source:NCBI gene;Acc:729614]	-
ENSG00000134444	RELCH	565.564	594.238	507.311	435.219	-0.299272	0.0481971	941.112	784.904	760.33	759.439	-0.185134	0.13247	protein_coding	RAB11 binding and LisH domain, coiled-coil and HEAT repeat containing [Source:HGNC Symbol;Acc:HGNC:29289]	-
ENSG00000125945	ZNF436	863.457	723.498	701.747	586.51	-0.298837	0.0366257	806.808	782.651	716.787	716.043	-0.150002	0.197963	protein_coding	zinc finger protein 436 [Source:HGNC Symbol;Acc:HGNC:20814]	zf-C2H2
ENSG00000179041	RRS1	754.445	762.096	674.112	564.749	-0.291314	0.0324378	653.877	606.977	483.441	594.693	-0.222251	0.125494	protein_coding	ribosome biogenesis regulator homolog [Source:HGNC Symbol;Acc:HGNC:17083]	-
ENSG00000119013	NDUFB3	994.055	808.774	827.095	646.611	-0.288773	0.0484468	977.384	934.677	917.756	927.4	-0.0516035	0.623998	protein_coding	NADH:ubiquinone oxidoreductase subunit B3 [Source:HGNC Symbol;Acc:HGNC:7698]	-
ENSG00000180964	TCEAL8	1425.78	1429.04	1135.03	1207.22	-0.285741	0.00282091	1638.12	1736.47	1505.03	1530.13	-0.152012	0.0655514	protein_coding	transcription elongation factor A like 8 [Source:HGNC Symbol;Acc:HGNC:28683]	-
ENSG00000118496	FBXO30	895.836	814.16	718.526	685.988	-0.282747	0.0221574	1099.93	947.064	860.815	910.524	-0.20876	0.0643263	protein_coding	F-box protein 30 [Source:HGNC Symbol;Acc:HGNC:15600]	-
ENSG00000130803	ZNF317	1336.2	1287.22	1115.29	1044.53	-0.27992	0.00516947	1552.84	1427.92	1272.8	1323.59	-0.19906	0.0272745	protein_coding	zinc finger protein 317 [Source:HGNC Symbol;Acc:HGNC:13507]	zf-C2H2
ENSG00000204920	ZNF155	166.215	159.78	92.7767	92.225	-0.816875	0.00519339	203.908	197.07	133.979	141.441	-0.540719	0.0272057	protein_coding	zinc finger protein 155 [Source:HGNC Symbol;Acc:HGNC:12940]	zf-C2H2
ENSG00000102178	UBL4A	2205.05	2390.42	1976.93	1970.92	-0.219917	0.00520157	2512.57	2511.24	2248.61	2201.97	-0.175279	0.00928959	protein_coding	ubiquitin like 4A [Source:HGNC Symbol;Acc:HGNC:12505]	-
ENSG00000156650	KAT6B	1235.82	1227.97	1521.93	1432.08	0.262047	0.00528883	911.703	1029.27	1184.6	1103.4	0.237165	0.0254175	protein_coding	lysine acetyltransferase 6B [Source:HGNC Symbol;Acc:HGNC:17582]	-
ENSG00000198736	MSRB1	1018.88	1126.54	928.754	842.46	-0.277204	0.0155226	903.86	836.705	759.214	770.69	-0.18651	0.101804	protein_coding	methionine sulfoxide reductase B1 [Source:HGNC Symbol;Acc:HGNC:14133]	-
ENSG00000131023	LATS1	1512.13	1426.35	1792.37	1691.14	0.246312	0.0054142	1787.13	1792.78	2035.36	2076.6	0.200363	0.00703125	protein_coding	large tumor suppressor kinase 1 [Source:HGNC Symbol;Acc:HGNC:6514]	-
ENSG00000146676	PURB	1508.89	1431.74	1214.98	1238.3	-0.260911	0.00545057	1385.2	1443.68	1165.62	1254.48	-0.223115	0.0152746	protein_coding	purine rich element binding protein B [Source:HGNC Symbol;Acc:HGNC:9702]	Others
ENSG00000181315	ZNF322	1069.61	984.711	749.123	949.192	-0.274495	0.0341181	1144.04	1149.77	1138.82	1109.02	-0.0297601	0.755592	protein_coding	zinc finger protein 322 [Source:HGNC Symbol;Acc:HGNC:23640]	zf-C2H2
ENSG00000168275	COA6	1204.52	1128.33	998.83	929.504	-0.273823	0.010403	1383.24	1246.61	1154.45	1187.78	-0.167419	0.0815249	protein_coding	cytochrome c oxidase assembly factor 6 [Source:HGNC Symbol;Acc:HGNC:18025]	-
ENSG00000151332	MBIP	706.955	648.994	582.322	540.915	-0.270459	0.0490478	738.185	712.832	731.302	630.857	-0.0946299	0.458476	protein_coding	MAP3K12 binding inhibitory protein 1 [Source:HGNC Symbol;Acc:HGNC:20427]	-
ENSG00000158042	MRPL17	1015.64	1059.22	879.405	842.46	-0.269353	0.0146158	1055.81	1024.77	955.716	861.502	-0.197863	0.0644478	protein_coding	mitochondrial ribosomal protein L17 [Source:HGNC Symbol;Acc:HGNC:14053]	-
ENSG00000075624	ACTB	33922	34309.6	36149.4	36254.8	0.0855827	0.00571389	26605.1	26159.7	29022.1	28965.6	0.136045	1.66136e-07	protein_coding	actin beta [Source:HGNC Symbol;Acc:HGNC:132]	-
ENSG00000118200	CAMSAP2	1373.98	1113.07	1543.65	1512.9	0.299448	0.00577026	1265.6	1367.11	1557.51	1559.06	0.244243	0.00538323	protein_coding	calmodulin regulated spectrin associated protein family member 2 [Source:HGNC Symbol;Acc:HGNC:29188]	-
ENSG00000113811	SELENOK	1458.16	1483.8	1271.24	1169.91	-0.269128	0.0048772	1267.56	1263.5	1260.52	1288.23	0.0105076	0.907572	protein_coding	selenoprotein K [Source:HGNC Symbol;Acc:HGNC:30394]	-
ENSG00000121957	GPSM2	795.459	726.191	631.671	633.14	-0.265722	0.039441	684.267	743.237	725.719	667.021	-0.0366025	0.769065	protein_coding	G protein signaling modulator 2 [Source:HGNC Symbol;Acc:HGNC:29501]	-
ENSG00000197024	ZNF398	886.122	913.798	689.904	809.3	-0.264534	0.0343455	1091.1	1081.07	959.066	1017.41	-0.13493	0.181527	protein_coding	zinc finger protein 398 [Source:HGNC Symbol;Acc:HGNC:18373]	zf-C2H2
ENSG00000157933	SKI	4220.14	4407.41	4896.44	4724.2	0.156847	0.00597834	4279.12	4596.81	4879.07	4832.28	0.130218	0.01474	protein_coding	SKI proto-oncogene [Source:HGNC Symbol;Acc:HGNC:10896]	-
ENSG00000153140	CETN3	1091.19	943.42	822.16	874.583	-0.260772	0.0283055	867.588	834.453	755.865	700.774	-0.226792	0.0510177	protein_coding	centrin 3 [Source:HGNC Symbol;Acc:HGNC:1868]	-
ENSG00000134291	TMEM106C	5726.88	5991.75	5071.14	5455.78	-0.155211	0.00603304	3599.75	3414.39	3285.83	3184.02	-0.11764	0.0485368	protein_coding	transmembrane protein 106C [Source:HGNC Symbol;Acc:HGNC:28775]	-
ENSG00000101138	CSTF1	1267.12	1250.41	1114.31	986.497	-0.260557	0.0132304	1150.9	1038.28	963.532	987.673	-0.166429	0.109578	protein_coding	cleavage stimulation factor subunit 1 [Source:HGNC Symbol;Acc:HGNC:2483]	-
ENSG00000112874	NUDT12	980.023	889.561	821.173	740.909	-0.257943	0.0332619	849.942	775.895	778.194	789.174	-0.0534298	0.645095	protein_coding	nudix hydrolase 12 [Source:HGNC Symbol;Acc:HGNC:18826]	-
ENSG00000087365	SF3B2	9432.18	10173.9	10767	10669.1	0.128284	0.00625331	8616.08	8288.22	9340.56	9063.45	0.121845	0.0024949	protein_coding	splicing factor 3b subunit 2 [Source:HGNC Symbol;Acc:HGNC:10769]	-
ENSG00000152253	SPC25	894.757	861.734	744.188	633.14	-0.349944	0.00627109	767.595	724.093	586.158	616.392	-0.310163	0.0130224	protein_coding	SPC25, NDC80 kinetochore complex component [Source:HGNC Symbol;Acc:HGNC:24031]	-
ENSG00000148297	MED22	2513.74	2609.44	2273.03	2189.57	-0.199419	0.00628902	1869.48	1957.19	1645.71	1616.12	-0.230403	0.00323592	protein_coding	mediator complex subunit 22 [Source:HGNC Symbol;Acc:HGNC:11477]	-
ENSG00000010539	ZNF200	883.964	959.577	752.084	791.684	-0.257077	0.0298432	902.88	805.174	695.574	760.243	-0.229584	0.0570695	protein_coding	zinc finger protein 200 [Source:HGNC Symbol;Acc:HGNC:12993]	zf-C2H2
ENSG00000198551	ZNF627	293.575	304.3	429.339	404.132	0.478953	0.00645583	296.058	277.025	374.025	387.354	0.409807	0.0195694	protein_coding	zinc finger protein 627 [Source:HGNC Symbol;Acc:HGNC:30570]	zf-C2H2
ENSG00000155760	FZD7	1213.16	1399.42	1122.2	995.823	-0.303639	0.00647364	1735.18	1679.04	1325.27	1481.11	-0.280747	0.00142961	protein_coding	frizzled class receptor 7 [Source:HGNC Symbol;Acc:HGNC:4045]	-
ENSG00000178951	ZBTB7A	1075	1015.23	892.236	855.931	-0.257055	0.0197731	849.942	898.641	759.214	824.534	-0.140441	0.218959	protein_coding	zinc finger and BTB domain containing 7A [Source:HGNC Symbol;Acc:HGNC:18078]	ZBTB
ENSG00000170881	RNF139	831.077	799.797	714.578	649.72	-0.256749	0.0405293	912.683	878.371	839.601	817.301	-0.113342	0.301713	protein_coding	ring finger protein 139 [Source:HGNC Symbol;Acc:HGNC:17023]	-
ENSG00000151353	TMEM18	959.516	1061.01	841.9	851.786	-0.255666	0.024854	754.851	717.337	676.594	740.152	-0.0538891	0.659446	protein_coding	transmembrane protein 18 [Source:HGNC Symbol;Acc:HGNC:25257]	-
ENSG00000123416	TUBA1B	11107.3	12811.1	9936.98	9806.94	-0.276864	0.00678734	10731.6	10289.3	7644.61	7605.64	-0.463381	6.08135e-32	protein_coding	tubulin alpha 1b [Source:HGNC Symbol;Acc:HGNC:18809]	-
ENSG00000218739	CEBPZOS	1610.35	1643.58	1328.48	1398.92	-0.255042	0.00440549	1744	1744.36	1634.54	1647.46	-0.0877851	0.264607	protein_coding	CEBPZ opposite strand [Source:HGNC Symbol;Acc:HGNC:49288]	-
ENSG00000130312	MRPL34	827.839	932.648	751.097	726.402	-0.253952	0.0386875	872.49	881.75	801.641	857.483	-0.0787731	0.478566	protein_coding	mitochondrial ribosomal protein L34 [Source:HGNC Symbol;Acc:HGNC:14488]	-
ENSG00000198954	KIF1BP	2158.64	2068.16	1859.48	1692.17	-0.250398	0.00275663	1649.89	1546.16	1510.61	1465.03	-0.104379	0.217662	protein_coding	KIF1 binding protein [Source:HGNC Symbol;Acc:HGNC:23419]	-
ENSG00000174695	TMEM167A	2073.38	1949.67	1697.62	1686.99	-0.24865	0.00243953	1410.69	1342.33	1210.28	1229.57	-0.174338	0.0541779	protein_coding	transmembrane protein 167A [Source:HGNC Symbol;Acc:HGNC:28330]	-
ENSG00000169871	TRIM56	1369.66	1342.87	1141.94	1123.28	-0.259709	0.00696194	569.569	584.455	466.693	408.249	-0.402477	0.00597232	protein_coding	tripartite motif containing 56 [Source:HGNC Symbol;Acc:HGNC:19028]	-
ENSG00000070756	PABPC1	20718.6	20291.2	21793.7	21945.4	0.0930597	0.00708511	21488.7	21433.4	22593.3	23526.5	0.10412	0.000478429	protein_coding	poly(A) binding protein cytoplasmic 1 [Source:HGNC Symbol;Acc:HGNC:8554]	-
ENSG00000198169	ZNF251	708.034	685.797	865.587	876.656	0.322279	0.00710172	689.169	747.742	944.552	944.277	0.395448	0.000486745	protein_coding	zinc finger protein 251 [Source:HGNC Symbol;Acc:HGNC:13045]	zf-C2H2
ENSG00000122970	IFT81	1048.02	1051.14	882.366	885.982	-0.247456	0.0219401	785.241	749.994	784.893	720.865	-0.0303164	0.798938	protein_coding	intraflagellar transport 81 [Source:HGNC Symbol;Acc:HGNC:14313]	-
ENSG00000168887	C2orf68	902.312	854.553	751.097	728.474	-0.247111	0.0376723	844.06	798.417	723.486	806.05	-0.100945	0.394174	protein_coding	chromosome 2 open reading frame 68 [Source:HGNC Symbol;Acc:HGNC:34353]	-
ENSG00000180011	ZADH2	1530.48	1316.84	1261.37	1137.79	-0.245526	0.0217252	1828.31	1888.5	1747.31	1754.35	-0.0856133	0.265278	protein_coding	zinc binding alcohol dehydrogenase domain containing 2 [Source:HGNC Symbol;Acc:HGNC:28697]	-
ENSG00000134590	RTL8C	939.009	1056.52	872.496	814.482	-0.243304	0.0380101	980.325	965.082	879.795	864.716	-0.157824	0.135117	protein_coding	retrotransposon Gag like 8C [Source:HGNC Symbol;Acc:HGNC:2569]	-
ENSG00000179409	GEMIN4	2287.08	2681.25	2131.89	2109.78	-0.229303	0.00747003	2631.19	2708.31	2209.54	2144.11	-0.294924	1.24324e-05	protein_coding	gem nuclear organelle associated protein 4 [Source:HGNC Symbol;Acc:HGNC:15717]	-
ENSG00000174243	DDX23	4443.56	4662.34	4103.89	4083.81	-0.15377	0.0075763	4668.31	4813.02	4275.04	4466.63	-0.116054	0.0259124	protein_coding	DEAD-box helicase 23 [Source:HGNC Symbol;Acc:HGNC:17347]	-
ENSG00000165476	REEP3	1048.02	917.388	791.563	783.395	-0.318155	0.00759026	1037.18	1081.07	870.863	836.589	-0.31163	0.0029761	protein_coding	receptor accessory protein 3 [Source:HGNC Symbol;Acc:HGNC:23711]	-
ENSG00000260404	AC110079.1	382.08	326.741	464.871	502.575	0.450604	0.00762179	373.504	416.663	525.867	519.955	0.405445	0.0075706	transcribed_unprocessed_pseudogene	uncharacterized LOC729218 [Source:NCBI gene;Acc:729218]	-
ENSG00000139291	TMEM19	1187.25	1273.75	1039.3	1045.56	-0.240075	0.0188165	1128.35	1052.92	955.716	953.117	-0.193211	0.058614	protein_coding	transmembrane protein 19 [Source:HGNC Symbol;Acc:HGNC:25605]	-
ENSG00000224051	CPTP	908.788	920.979	776.758	773.032	-0.239722	0.0374063	863.667	786.03	849.65	824.534	0.0196609	0.863398	protein_coding	ceramide-1-phosphate transfer protein [Source:HGNC Symbol;Acc:HGNC:28116]	-
ENSG00000054523	KIF1B	2956.26	2906.56	3344.9	3254.82	0.171072	0.00792021	3578.19	3451.55	3888.74	3769.87	0.122661	0.0299722	protein_coding	kinesin family member 1B [Source:HGNC Symbol;Acc:HGNC:16636]	-
ENSG00000172409	CLP1	704.797	670.537	526.064	546.096	-0.358847	0.00816784	547.022	543.915	424.267	462.093	-0.297542	0.0403911	protein_coding	cleavage and polyadenylation factor I subunit 1 [Source:HGNC Symbol;Acc:HGNC:16999]	-
ENSG00000111639	MRPL51	3313.52	3533.11	3109.99	2946.02	-0.177448	0.00850234	2903.72	2728.58	2629.34	2455.12	-0.149494	0.02919	protein_coding	mitochondrial ribosomal protein L51 [Source:HGNC Symbol;Acc:HGNC:14044]	-
ENSG00000104660	LEPROTL1	1122.49	1008.05	925.793	877.692	-0.23916	0.0336495	1158.74	1173.41	1233.72	1049.55	-0.0334957	0.749488	protein_coding	leptin receptor overlapping transcript like 1 [Source:HGNC Symbol;Acc:HGNC:6555]	-
ENSG00000104979	C19orf53	1472.19	1561	1291.97	1281.82	-0.237542	0.0101776	1503.82	1333.32	1307.41	1377.44	-0.079607	0.397556	protein_coding	chromosome 19 open reading frame 53 [Source:HGNC Symbol;Acc:HGNC:24991]	-
ENSG00000141232	TOB1	1542.35	1393.14	1238.67	1253.85	-0.235013	0.0152781	943.073	1097.96	893.193	936.24	-0.15565	0.16508	protein_coding	transducer of ERBB2, 1 [Source:HGNC Symbol;Acc:HGNC:11979]	-
ENSG00000185432	METTL7A	988.658	885.073	806.368	785.467	-0.23397	0.0481989	921.506	947.064	963.532	887.218	-0.0153677	0.8867	protein_coding	methyltransferase like 7A [Source:HGNC Symbol;Acc:HGNC:24550]	-
ENSG00000066279	ASPM	3536.93	3288.95	3042.88	3001.98	-0.174609	0.00871111	3302.72	3691.41	2844.82	2866.58	-0.291366	1.18964e-05	protein_coding	abnormal spindle microtubule assembly [Source:HGNC Symbol;Acc:HGNC:19048]	-
ENSG00000165782	PIP4P1	962.754	907.514	810.316	782.358	-0.231017	0.0454981	825.434	904.272	830.669	814.087	-0.0722071	0.523428	protein_coding	phosphatidylinositol-4,5-bisphosphate 4-phosphatase 1 [Source:HGNC Symbol;Acc:HGNC:19299]	-
ENSG00000143553	SNAPIN	1132.21	1118.46	987.974	930.54	-0.230026	0.0294672	1097.96	961.704	952.367	924.186	-0.136143	0.211485	protein_coding	SNAP associated protein [Source:HGNC Symbol;Acc:HGNC:17145]	-
ENSG00000102401	ARMCX3	1418.23	1307.86	1233.73	1092.19	-0.227913	0.0282964	1717.53	1673.41	1572.02	1569.51	-0.110516	0.169015	protein_coding	armadillo repeat containing X-linked 3 [Source:HGNC Symbol;Acc:HGNC:24065]	-
ENSG00000189060	H1F0	2709.1	2889.5	2395.42	2517.02	-0.189372	0.00901868	647.995	650.896	556.013	498.257	-0.303651	0.0244399	protein_coding	H1 histone family member 0 [Source:HGNC Symbol;Acc:HGNC:4714]	-
ENSG00000135862	LAMC1	4994.02	4962.15	5519.23	5420.55	0.13603	0.00902223	5005.54	5251.08	5581.34	5392.42	0.0973045	0.049534	protein_coding	laminin subunit gamma 1 [Source:HGNC Symbol;Acc:HGNC:6492]	-
ENSG00000155660	PDIA4	8130.52	8231.36	7621.51	7451.57	-0.118411	0.00906881	5148.67	5056.27	4722.76	4530.12	-0.14229	0.00452237	protein_coding	protein disulfide isomerase family A member 4 [Source:HGNC Symbol;Acc:HGNC:30167]	-
ENSG00000101447	FAM83D	1544.51	1569.07	1372.9	1290.11	-0.225481	0.013628	905.821	997.74	820.621	871.145	-0.167943	0.131711	protein_coding	family with sequence similarity 83 member D [Source:HGNC Symbol;Acc:HGNC:16122]	-
ENSG00000143368	SF3B4	2624.91	2495.44	2192.1	2187.49	-0.224928	0.00211408	2085.15	2210.57	1956.09	1942.4	-0.139593	0.0584324	protein_coding	splicing factor 3b subunit 4 [Source:HGNC Symbol;Acc:HGNC:10771]	-
ENSG00000005812	FBXL3	1426.86	1284.52	1148.85	1169.91	-0.224666	0.0252111	1368.53	1240.98	1223.67	1096.16	-0.17278	0.0852162	protein_coding	F-box and leucine rich repeat protein 3 [Source:HGNC Symbol;Acc:HGNC:13599]	-
ENSG00000128283	CDC42EP1	1530.48	1557.41	1768.68	1826.88	0.219292	0.00940773	1741.06	1788.27	1930.41	2006.69	0.158826	0.0374436	protein_coding	CDC42 effector protein 1 [Source:HGNC Symbol;Acc:HGNC:17014]	-
ENSG00000188677	PARVB	1016.72	1052.03	855.717	917.069	-0.223351	0.0432992	833.277	943.686	821.737	827.749	-0.106076	0.355037	protein_coding	parvin beta [Source:HGNC Symbol;Acc:HGNC:14653]	-
ENSG00000102038	SMARCA1	1237.98	1225.28	1114.31	995.823	-0.222778	0.0334474	241.16	212.836	199.852	211.357	-0.142731	0.514216	protein_coding	SWI/SNF related, matrix associated, actin dependent regulator of chromatin, subfamily a, member 1 [Source:HGNC Symbol;Acc:HGNC:11097]	-
ENSG00000167863	ATP5PD	1404.2	1110.38	1080.75	912.924	-0.332948	0.00946888	1239.13	1193.68	1107.56	1003.75	-0.207024	0.0379346	protein_coding	ATP synthase peripheral stalk subunit d [Source:HGNC Symbol;Acc:HGNC:845]	-
ENSG00000115053	NCL	27721.3	28767.6	30327.1	29764.8	0.0890752	0.00965606	31702.7	31441.2	32846.1	32609.3	0.0517342	0.0361425	protein_coding	nucleolin [Source:HGNC Symbol;Acc:HGNC:7667]	-
ENSG00000173456	RNF26	1282.23	1297.09	1090.62	1121.21	-0.221977	0.0235357	981.306	931.299	858.582	851.054	-0.162578	0.130159	protein_coding	ring finger protein 26 [Source:HGNC Symbol;Acc:HGNC:14646]	-
ENSG00000135999	EPC2	956.278	844.679	1046.21	1169.91	0.300362	0.00972264	1046.01	1084.45	1281.73	1275.38	0.263648	0.00528247	protein_coding	enhancer of polycomb homolog 2 [Source:HGNC Symbol;Acc:HGNC:24543]	-
ENSG00000008283	CYB561	1426.86	1395.83	1247.55	1171.98	-0.2219	0.0201988	1019.54	1014.63	1016.01	985.262	-0.0242834	0.810562	protein_coding	cytochrome b561 [Source:HGNC Symbol;Acc:HGNC:2571]	-
ENSG00000100625	SIX4	901.233	741.451	637.593	649.72	-0.349953	0.00988981	408.796	430.177	320.433	279.667	-0.486463	0.00480072	protein_coding	SIX homeobox 4 [Source:HGNC Symbol;Acc:HGNC:10890]	Homeobox
ENSG00000174099	MSRB3	1182.94	1160.65	1063.97	945.047	-0.221661	0.0393859	729.362	715.084	657.613	660.592	-0.132036	0.277385	protein_coding	methionine sulfoxide reductase B3 [Source:HGNC Symbol;Acc:HGNC:27375]	-
ENSG00000160679	CHTOP	3221.77	3286.26	2913.58	2681.78	-0.217939	0.00159692	3781.12	3847.94	3582.82	3556.91	-0.095628	0.0819441	protein_coding	chromatin target of PRMT1 [Source:HGNC Symbol;Acc:HGNC:24511]	-
ENSG00000078674	PCM1	3362.08	3326.65	3617.31	3877.6	0.164111	0.0101611	3422.32	3463.94	3839.61	3814.07	0.152423	0.00581576	protein_coding	pericentriolar material 1 [Source:HGNC Symbol;Acc:HGNC:8727]	-
ENSG00000162813	BPNT1	1298.42	1385.06	1164.64	1144	-0.217695	0.0259885	1361.67	1370.48	1369.93	1480.3	0.0627324	0.481317	protein_coding	3'(2'), 5'-bisphosphate nucleotidase 1 [Source:HGNC Symbol;Acc:HGNC:1096]	-
ENSG00000007944	MYLIP	385.318	396.757	296.096	269.421	-0.467693	0.0101871	719.559	828.822	444.363	455.664	-0.780918	9.73041e-09	protein_coding	myosin regulatory light chain interacting protein [Source:HGNC Symbol;Acc:HGNC:21155]	-
ENSG00000176273	SLC35G1	1147.32	1142.7	964.286	1006.19	-0.216916	0.03676	678.385	602.473	606.255	613.981	-0.0708294	0.590828	protein_coding	solute carrier family 35 member G1 [Source:HGNC Symbol;Acc:HGNC:26607]	-
ENSG00000156642	NPTN	1612.51	1491.88	1348.22	1323.27	-0.215789	0.019719	1420.49	1306.3	1280.62	1271.36	-0.0965447	0.292438	protein_coding	neuroplastin [Source:HGNC Symbol;Acc:HGNC:17867]	-
ENSG00000171241	SHCBP1	1161.35	1105.89	973.169	980.279	-0.214394	0.0404315	730.342	688.058	638.633	645.323	-0.14402	0.245154	protein_coding	SHC binding and spindle associated 1 [Source:HGNC Symbol;Acc:HGNC:29547]	-
ENSG00000135775	COG2	1125.73	1227.97	1043.24	986.497	-0.214365	0.0432696	925.427	979.722	842.951	882.396	-0.141397	0.191376	protein_coding	component of oligomeric golgi complex 2 [Source:HGNC Symbol;Acc:HGNC:6546]	-
ENSG00000213463	SYNJ2BP	1373.98	1334.79	1213.99	1120.17	-0.214165	0.0295107	975.424	990.983	899.892	833.374	-0.18371	0.087669	protein_coding	synaptojanin 2 binding protein [Source:HGNC Symbol;Acc:HGNC:18955]	-
ENSG00000175063	UBE2C	1582.28	1801.56	1444.95	1475.6	-0.21368	0.0230602	1036.2	943.686	869.747	859.894	-0.196091	0.0705738	protein_coding	ubiquitin conjugating enzyme E2 C [Source:HGNC Symbol;Acc:HGNC:15937]	-
ENSG00000141552	ANAPC11	1466.8	1510.73	1359.08	1212.4	-0.211464	0.0294861	1690.08	1592.33	1723.86	1522.9	-0.0185437	0.834646	protein_coding	anaphase promoting complex subunit 11 [Source:HGNC Symbol;Acc:HGNC:14452]	-
ENSG00000111912	NCOA7	821.363	791.719	939.611	1041.42	0.296595	0.0106932	842.1	801.795	1036.1	961.153	0.278848	0.0107205	protein_coding	nuclear receptor coactivator 7 [Source:HGNC Symbol;Acc:HGNC:21081]	-
ENSG00000198732	SMOC1	1776.56	1798.87	1530.82	1560.57	-0.210064	0.0125218	1398.92	1481.97	1333.09	1341.27	-0.106617	0.225708	protein_coding	SPARC related modular calcium binding 1 [Source:HGNC Symbol;Acc:HGNC:20318]	-
ENSG00000167088	SNRPD1	3872.6	3674.94	3377.47	3383.31	-0.158327	0.0108645	4476.17	4438.03	4030.53	4041.5	-0.143191	0.00537879	protein_coding	small nuclear ribonucleoprotein D1 polypeptide [Source:HGNC Symbol;Acc:HGNC:11158]	-
ENSG00000160991	ORAI2	1392.32	1444.3	1202.15	1251.77	-0.209621	0.0266505	637.212	604.725	591.74	642.912	-0.00717117	0.956362	protein_coding	ORAI calcium release-activated calcium modulator 2 [Source:HGNC Symbol;Acc:HGNC:21667]	-
ENSG00000235655	H3F3AP4	1487.3	1568.18	1389.68	1255.92	-0.208025	0.0298498	1491.07	1358.1	1443.62	1414.41	0.00316579	0.971758	processed_pseudogene	H3 histone, family 3A, pseudogene 4 [Source:HGNC Symbol;Acc:HGNC:42980]	-
ENSG00000106803	SEC61B	1783.04	1804.26	1566.35	1542.96	-0.206385	0.0138686	1180.31	1143.01	1154.45	984.458	-0.122682	0.248255	protein_coding	Sec61 translocon beta subunit [Source:HGNC Symbol;Acc:HGNC:16993]	-
ENSG00000138821	SLC39A8	1572.57	1621.14	1389.68	1379.23	-0.206225	0.0201055	1520.48	1481.97	1372.17	1390.3	-0.120137	0.159202	protein_coding	solute carrier family 39 member 8 [Source:HGNC Symbol;Acc:HGNC:20862]	-
ENSG00000164930	FZD6	1893.13	1763.86	1674.92	1496.33	-0.204655	0.0248117	1020.52	1140.76	1106.44	1133.94	0.0534365	0.599653	protein_coding	frizzled class receptor 6 [Source:HGNC Symbol;Acc:HGNC:4044]	-
ENSG00000251022	THAP9-AS1	546.136	529.608	645.489	728.474	0.353061	0.0111683	475.458	507.879	574.993	633.268	0.299859	0.0325088	antisense	THAP9 antisense RNA 1 [Source:HGNC Symbol;Acc:HGNC:44172]	-
ENSG00000169976	SF3B5	2341.05	2481.97	2131.89	2072.47	-0.198549	0.0086895	2526.3	2225.21	2090.07	2256.62	-0.128084	0.108413	protein_coding	splicing factor 3b subunit 5 [Source:HGNC Symbol;Acc:HGNC:21083]	-
ENSG00000176022	B3GALT6	2215.85	2486.46	2071.68	2003.04	-0.207581	0.0112621	2329.25	2304.04	2063.28	1986.6	-0.195135	0.00585817	protein_coding	beta-1,3-galactosyltransferase 6 [Source:HGNC Symbol;Acc:HGNC:17978]	-
ENSG00000196756	SNHG17	1228.27	1351.85	1508.12	1541.92	0.240219	0.0113017	826.414	939.182	1088.58	1035.89	0.267299	0.0146783	processed_transcript	small nucleolar RNA host gene 17 [Source:HGNC Symbol;Acc:HGNC:48600]	-
ENSG00000162377	COA7	2742.55	2858.98	2437.86	2455.88	-0.195331	0.00507882	2808.63	2633.99	2637.15	2415.74	-0.10933	0.123017	protein_coding	cytochrome c oxidase assembly factor 7 (putative) [Source:HGNC Symbol;Acc:HGNC:25716]	-
ENSG00000142166	IFNAR1	1579.05	1394.04	1287.03	1312.91	-0.192335	0.0498944	1342.07	1380.62	1278.38	1371.81	-0.0371219	0.68157	protein_coding	interferon alpha and beta receptor subunit 1 [Source:HGNC Symbol;Acc:HGNC:5432]	-
ENSG00000148154	UGCG	1994.58	1932.62	1811.12	1628.96	-0.190457	0.0269999	1471.47	1551.79	1325.27	1381.46	-0.158105	0.0701528	protein_coding	UDP-glucose ceramide glucosyltransferase [Source:HGNC Symbol;Acc:HGNC:12524]	-
ENSG00000143320	CRABP2	1310.3	1348.26	1179.45	1151.26	-0.19011	0.0486377	649.956	615.986	638.633	583.442	-0.0534444	0.683754	protein_coding	cellular retinoic acid binding protein 2 [Source:HGNC Symbol;Acc:HGNC:2339]	-
ENSG00000143514	TP53BP2	2318.38	2155.23	2585.9	2510.8	0.188987	0.0116331	2159.66	2183.54	2475.26	2398.06	0.165603	0.0159602	protein_coding	tumor protein p53 binding protein 2 [Source:HGNC Symbol;Acc:HGNC:12000]	-
ENSG00000166135	HIF1AN	2343.21	2293.47	1952.26	2120.14	-0.187245	0.0167955	1744.98	1841.2	1669.15	1569.51	-0.147896	0.070174	protein_coding	hypoxia inducible factor 1 subunit alpha inhibitor [Source:HGNC Symbol;Acc:HGNC:17113]	-
ENSG00000121361	KCNJ8	409.063	315.072	269.447	234.189	-0.521036	0.0116621	521.533	463.96	333.831	326.278	-0.579785	0.000314318	protein_coding	potassium voltage-gated channel subfamily J member 8 [Source:HGNC Symbol;Acc:HGNC:6269]	-
ENSG00000172765	TMCC1	746.89	741.451	880.392	949.192	0.297684	0.0117962	452.91	415.537	608.488	528.795	0.385476	0.0101386	protein_coding	transmembrane and coiled-coil domain family 1 [Source:HGNC Symbol;Acc:HGNC:29116]	-
ENSG00000122687	MRM2	2075.53	2095.99	1911.79	1758.49	-0.18453	0.0236881	1566.56	1506.74	1476	1510.04	-0.0414363	0.621444	protein_coding	mitochondrial rRNA methyltransferase 2 [Source:HGNC Symbol;Acc:HGNC:16352]	-
ENSG00000183688	RFLNB	1857.51	1843.75	1662.09	1594.77	-0.184325	0.0265893	1788.11	1896.38	1850.03	1705.32	-0.0525878	0.51759	protein_coding	refilin B [Source:HGNC Symbol;Acc:HGNC:28705]	-
ENSG00000170855	TRIAP1	1683.74	1613.06	1436.07	1388.56	-0.222439	0.01208	1293.05	1198.19	1095.28	1055.98	-0.21323	0.0283712	protein_coding	TP53 regulated inhibitor of apoptosis 1 [Source:HGNC Symbol;Acc:HGNC:26937]	-
ENSG00000210184	MT-TS2	52.8867	34.1103	15.7918	12.4348	-1.61886	0.0120898	41.1737	28.1529	13.3979	12.0546	-1.45239	0.0312866	Mt_tRNA	mitochondrially encoded tRNA serine 2 (AGU/C) [Source:HGNC Symbol;Acc:HGNC:7498]	-
ENSG00000182220	ATP6AP2	2616.27	2468.51	2267.11	2209.26	-0.183202	0.0130626	3040.97	3085.56	3119.48	2872.21	-0.033553	0.602627	protein_coding	ATPase H+ transporting accessory protein 2 [Source:HGNC Symbol;Acc:HGNC:18305]	-
ENSG00000162702	ZNF281	819.205	812.364	618.841	690.133	-0.318109	0.0121285	1043.07	1048.41	794.942	789.174	-0.400988	0.000150492	protein_coding	zinc finger protein 281 [Source:HGNC Symbol;Acc:HGNC:13075]	zf-C2H2
ENSG00000143753	DEGS1	4364.77	4033.99	3811.74	3587.45	-0.182049	0.00487273	4176.19	4139.61	4039.46	3814.88	-0.0835711	0.129176	protein_coding	delta 4-desaturase, sphingolipid 1 [Source:HGNC Symbol;Acc:HGNC:13709]	-
ENSG00000137168	PPIL1	2216.93	2207.3	2026.28	1873.52	-0.181747	0.021677	2456.7	2537.14	2372.54	2401.28	-0.064425	0.335374	protein_coding	peptidylprolyl isomerase like 1 [Source:HGNC Symbol;Acc:HGNC:9260]	-
ENSG00000100441	KHNYN	1672.95	1779.12	1534.76	1514.98	-0.179387	0.0387547	2274.36	2284.89	2235.22	2006.69	-0.106128	0.161498	protein_coding	KH and NYN domain containing [Source:HGNC Symbol;Acc:HGNC:20166]	-
ENSG00000277443	MARCKS	5501.3	5246.71	4897.43	4890	-0.134649	0.0127282	5984.89	5869.32	5247.51	5153.74	-0.18919	4.36902e-05	protein_coding	myristoylated alanine rich protein kinase C substrate [Source:HGNC Symbol;Acc:HGNC:6759]	-
ENSG00000241468	ATP5MF	3842.38	3795.22	3401.16	3342.9	-0.17933	0.00297227	2774.32	2463.94	2609.24	2405.29	-0.0651539	0.391093	protein_coding	ATP synthase membrane subunit f [Source:HGNC Symbol;Acc:HGNC:848]	-
ENSG00000182004	SNRPE	2989.72	2658.81	2607.62	2391.63	-0.175068	0.02832	3204.68	3425.65	3089.33	3051.42	-0.110335	0.072921	protein_coding	small nuclear ribonucleoprotein polypeptide E [Source:HGNC Symbol;Acc:HGNC:11161]	-
ENSG00000131263	RLIM	2648.65	2724.34	2332.25	2429.97	-0.174501	0.0141302	3719.35	3774.74	3625.25	3426.72	-0.088736	0.123061	protein_coding	ring finger protein, LIM domain interacting [Source:HGNC Symbol;Acc:HGNC:13429]	-
ENSG00000160877	NACC1	2978.93	3393.98	2784.29	2867.27	-0.174361	0.0205641	2629.23	2855.83	2663.95	2752.47	-0.0168319	0.803482	protein_coding	nucleus accumbens associated 1 [Source:HGNC Symbol;Acc:HGNC:20967]	-
ENSG00000153975	ZUP1	724.224	624.758	510.272	542.988	-0.35573	0.0130838	672.503	621.617	561.595	511.115	-0.27367	0.0433707	protein_coding	zinc finger containing ubiquitin peptidase 1 [Source:HGNC Symbol;Acc:HGNC:21224]	-
ENSG00000134057	CCNB1	4287.06	4453.19	3909.45	3851.69	-0.17172	0.0031167	2648.84	2609.21	2515.45	2576.47	-0.0459387	0.479083	protein_coding	cyclin B1 [Source:HGNC Symbol;Acc:HGNC:1579]	-
ENSG00000165175	MID1IP1	2255.78	2365.28	1988.78	2064.18	-0.189846	0.0131758	2364.54	2367.1	2054.34	2142.5	-0.172071	0.014012	protein_coding	MID1 interacting protein 1 [Source:HGNC Symbol;Acc:HGNC:20715]	-
ENSG00000105983	LMBR1	2185.62	1968.52	1819.02	1870.41	-0.170253	0.0427876	1643.03	1641.88	1547.46	1557.45	-0.0811575	0.315664	protein_coding	limb development membrane protein 1 [Source:HGNC Symbol;Acc:HGNC:13243]	-
ENSG00000112739	PRPF4B	3418.21	3058.26	2819.82	2933.58	-0.169994	0.019528	3630.15	3610.33	3424.28	3687.9	-0.024443	0.680425	protein_coding	pre-mRNA processing factor 4B [Source:HGNC Symbol;Acc:HGNC:17346]	-
ENSG00000114491	UMPS	2646.49	2596.87	2338.17	2330.5	-0.167272	0.0176796	1848.89	1661.02	1598.82	1551.02	-0.1577	0.0642209	protein_coding	uridine monophosphate synthetase [Source:HGNC Symbol;Acc:HGNC:12563]	-
ENSG00000198093	ZNF649	497.567	508.064	349.393	410.35	-0.405302	0.0133771	551.923	530.401	422.034	361.638	-0.469987	0.0022588	protein_coding	zinc finger protein 649 [Source:HGNC Symbol;Acc:HGNC:25741]	zf-C2H2
ENSG00000173113	TRMT112	4200.72	4405.62	3954.86	3714.91	-0.166461	0.00686345	3339.97	3244.34	3297	2983.91	-0.0700468	0.282727	protein_coding	tRNA methyltransferase subunit 11-2 [Source:HGNC Symbol;Acc:HGNC:26940]	-
ENSG00000129562	DAD1	2064.74	2070.86	1942.39	1748.13	-0.164001	0.0497765	2205.73	2184.67	2068.86	1939.18	-0.132953	0.0700864	protein_coding	defender against cell death 1 [Source:HGNC Symbol;Acc:HGNC:2664]	-
ENSG00000146007	ZMAT2	2033.44	1949.67	1804.21	1753.31	-0.162486	0.0440511	1822.42	1924.53	1759.59	1678.8	-0.124504	0.115567	protein_coding	zinc finger matrin-type 2 [Source:HGNC Symbol;Acc:HGNC:26433]	-
ENSG00000131876	SNRPA1	2515.9	2519.68	2326.33	2181.28	-0.159618	0.0306126	3018.42	2751.1	2807.98	2699.43	-0.068567	0.313434	protein_coding	small nuclear ribonucleoprotein polypeptide A' [Source:HGNC Symbol;Acc:HGNC:11152]	-
ENSG00000197019	SERTAD1	106.853	162.473	211.215	219.682	0.672521	0.0138181	117.639	118.242	140.678	217.786	0.610824	0.0346764	protein_coding	SERTA domain containing 1 [Source:HGNC Symbol;Acc:HGNC:17932]	-
ENSG00000177733	HNRNPA0	8826.69	9006.02	8285.75	7682.66	-0.15929	0.00126713	10236.6	10512.3	9982.55	10033.4	-0.0515797	0.157462	protein_coding	heterogeneous nuclear ribonucleoprotein A0 [Source:HGNC Symbol;Acc:HGNC:5030]	-
ENSG00000166716	ZNF592	1898.53	1791.69	2153.6	2074.54	0.197085	0.0138936	1815.56	1777.01	1991.82	2021.96	0.160033	0.0324915	protein_coding	zinc finger protein 592 [Source:HGNC Symbol;Acc:HGNC:28986]	-
ENSG00000173559	NABP1	759.842	605.907	506.324	547.133	-0.372786	0.0138951	628.389	677.922	432.082	450.038	-0.56468	4.71978e-05	protein_coding	nucleic acid binding protein 1 [Source:HGNC Symbol;Acc:HGNC:26232]	-
ENSG00000087586	AURKA	3582.27	3542.09	3187.97	3194.72	-0.158488	0.0102161	2596.88	2447.05	2427.25	2507.36	-0.0314967	0.644366	protein_coding	aurora kinase A [Source:HGNC Symbol;Acc:HGNC:11393]	-
ENSG00000171956	FOXB1	216.943	209.15	140.152	138.856	-0.61043	0.0139473	237.239	234.232	171.94	123.76	-0.681458	0.00561721	protein_coding	forkhead box B1 [Source:HGNC Symbol;Acc:HGNC:3799]	Fork
ENSG00000157593	SLC35B2	2945.47	3013.38	2590.84	2752.24	-0.157755	0.0222657	2313.57	2247.73	2180.51	2173.04	-0.0676143	0.330908	protein_coding	solute carrier family 35 member B2 [Source:HGNC Symbol;Acc:HGNC:16872]	-
ENSG00000170871	KIAA0232	916.343	972.144	739.253	806.192	-0.290125	0.0140263	1258.74	1194.81	1002.61	1049.55	-0.257129	0.00848301	protein_coding	KIAA0232 [Source:HGNC Symbol;Acc:HGNC:28992]	-
ENSG00000129128	SPCS3	3391.23	3022.35	2911.61	2834.11	-0.157651	0.0307184	3531.13	3382.86	3444.38	3392.16	-0.0169675	0.769758	protein_coding	signal peptidase complex subunit 3 [Source:HGNC Symbol;Acc:HGNC:26212]	-
ENSG00000166295	ANAPC16	2541.8	2658.81	2355.94	2312.88	-0.15603	0.0299114	1890.07	1957.19	1871.24	1799.35	-0.0683452	0.370414	protein_coding	anaphase promoting complex subunit 16 [Source:HGNC Symbol;Acc:HGNC:26976]	-
ENSG00000173894	CBX2	2515.9	2744.09	2331.26	2392.67	-0.155951	0.0373382	2620.41	2534.89	2450.7	2327.34	-0.111045	0.102042	protein_coding	chromobox 2 [Source:HGNC Symbol;Acc:HGNC:1552]	-
ENSG00000168264	IRF2BP2	2580.66	2449.66	2281.91	2247.6	-0.150715	0.0394197	2821.38	2600.2	2553.42	2757.29	-0.0291012	0.680526	protein_coding	interferon regulatory factor 2 binding protein 2 [Source:HGNC Symbol;Acc:HGNC:21729]	-
ENSG00000132963	POMP	4183.45	4198.26	3958.8	3524.24	-0.163389	0.0141688	3213.51	3191.42	3020.11	2816.76	-0.135469	0.0310584	protein_coding	proteasome maturation protein [Source:HGNC Symbol;Acc:HGNC:20330]	-
ENSG00000198492	YTHDF2	3902.82	3817.66	3489	3473.46	-0.148862	0.0129598	3767.39	3793.89	3580.59	3516.73	-0.091683	0.0965523	protein_coding	YTH N6-methyladenosine RNA binding protein 2 [Source:HGNC Symbol;Acc:HGNC:31675]	-
ENSG00000146223	RPL7L1	10822.4	11018.5	9714.91	10009	-0.147274	0.00048661	13691.2	13390.7	13456	13421.6	-0.0111353	0.73382	protein_coding	ribosomal protein L7 like 1 [Source:HGNC Symbol;Acc:HGNC:21370]	-
ENSG00000104964	AES	3149.46	3430.78	3078.41	2866.23	-0.14708	0.0390973	2280.24	2191.42	2278.76	2160.18	-0.0120828	0.866004	protein_coding	amino-terminal enhancer of split [Source:HGNC Symbol;Acc:HGNC:307]	-
ENSG00000139343	SNRPF	3549.89	3520.54	3327.13	3063.11	-0.145637	0.0278792	2358.66	2490.97	2229.63	2215.63	-0.125234	0.0715078	protein_coding	small nuclear ribonucleoprotein polypeptide F [Source:HGNC Symbol;Acc:HGNC:11162]	-
ENSG00000143977	SNRPG	2797.6	2870.65	2677.69	2446.55	-0.145557	0.0459678	2200.83	2488.72	2352.45	2254.21	-0.0255043	0.73965	protein_coding	small nuclear ribonucleoprotein polypeptide G [Source:HGNC Symbol;Acc:HGNC:11163]	-
ENSG00000117399	CDC20	4467.31	4291.62	4053.55	3865.16	-0.145006	0.0147267	3268.4	3230.83	2912.93	3202.5	-0.086169	0.182711	protein_coding	cell division cycle 20 [Source:HGNC Symbol;Acc:HGNC:1723]	-
ENSG00000125817	CENPB	3207.74	3279.08	3059.66	2809.24	-0.144395	0.0359528	1893.99	2022.51	1853.38	1825.07	-0.0901831	0.240666	protein_coding	centromere protein B [Source:HGNC Symbol;Acc:HGNC:1852]	-
ENSG00000237649	KIFC1	3078.22	3464.89	2939.25	2991.61	-0.142721	0.0490437	2951.76	3019.12	2929.67	2859.35	-0.0449313	0.464566	protein_coding	kinesin family member C1 [Source:HGNC Symbol;Acc:HGNC:6389]	-
ENSG00000151503	NCAPD3	2886.1	2999.91	2695.46	2644.47	-0.140806	0.0378677	1988.1	2304.04	1931.53	1903.82	-0.161502	0.0518503	protein_coding	non-SMC condensin II complex subunit D3 [Source:HGNC Symbol;Acc:HGNC:28952]	-
ENSG00000183741	CBX6	4586.03	4617.46	4094.02	4256.86	-0.140424	0.0131423	3967.38	3899.74	3643.11	3907.3	-0.0581037	0.311912	protein_coding	chromobox 6 [Source:HGNC Symbol;Acc:HGNC:1556]	-
ENSG00000128245	YWHAH	2549.36	2538.53	2298.69	2321.17	-0.139201	0.0498635	2632.17	2539.39	2485.31	2342.61	-0.100761	0.14024	protein_coding	tyrosine 3-monooxygenase/tryptophan 5-monooxygenase activation protein eta [Source:HGNC Symbol;Acc:HGNC:12853]	-
ENSG00000143183	TMCO1	3269.26	3270.1	3095.19	2843.43	-0.1388	0.0419689	3164.49	3110.34	3116.13	3093.21	-0.0154663	0.794228	protein_coding	transmembrane and coiled-coil domains 1 [Source:HGNC Symbol;Acc:HGNC:18188]	-
ENSG00000140350	ANP32A	7540.14	7017.75	6766.78	6492.02	-0.134281	0.0108944	7729.87	7729.67	7411.27	7444.11	-0.057424	0.152022	protein_coding	acidic nuclear phosphoprotein 32 family member A [Source:HGNC Symbol;Acc:HGNC:13233]	-
ENSG00000120705	ETF1	4832.12	4572.58	5209.32	5111.75	0.134697	0.0155706	4858.49	4720.68	5174.94	5188.3	0.113277	0.0197216	protein_coding	eukaryotic translation termination factor 1 [Source:HGNC Symbol;Acc:HGNC:3477]	-
ENSG00000213024	NUP62	3529.38	3816.77	3298.51	3399.89	-0.133931	0.0407309	3848.76	3748.84	3600.68	3702.37	-0.0567066	0.307618	protein_coding	nucleoporin 62 [Source:HGNC Symbol;Acc:HGNC:8066]	-
ENSG00000179010	MRFAP1	10851.5	11005.1	9972.51	9962.37	-0.132874	0.00119218	12739.3	12739.8	12228.9	12536.8	-0.040554	0.229385	protein_coding	Morf4 family associated protein 1 [Source:HGNC Symbol;Acc:HGNC:24549]	-
ENSG00000065802	ASB1	919.581	885.971	763.928	716.039	-0.286242	0.0158148	946.014	978.596	626.352	666.217	-0.572376	6.08409e-07	protein_coding	ankyrin repeat and SOCS box containing 1 [Source:HGNC Symbol;Acc:HGNC:16011]	-
ENSG00000198242	RPL23A	15404.1	16380.1	14561	14444.1	-0.132301	0.00137299	18309.5	16749.9	18112.8	18817.2	0.0749529	0.0587977	protein_coding	ribosomal protein L23a [Source:HGNC Symbol;Acc:HGNC:10317]	-
ENSG00000166851	PLK1	3785.18	3821.25	3469.26	3496.26	-0.127108	0.0335902	3596.81	3560.78	3617.43	3535.21	-0.00158255	0.977441	protein_coding	polo like kinase 1 [Source:HGNC Symbol;Acc:HGNC:9077]	-
ENSG00000167470	MIDN	3977.3	4231.48	3788.05	3741.85	-0.125063	0.0398058	3644.85	3967.31	3468.94	3731.3	-0.0784478	0.212765	protein_coding	midnolin [Source:HGNC Symbol;Acc:HGNC:16298]	-
ENSG00000172115	CYCS	9078.17	8271.75	8147.57	7779.03	-0.1229	0.0213134	6701.5	6681.25	6381.86	6346.34	-0.072487	0.0893883	protein_coding	cytochrome c, somatic [Source:HGNC Symbol;Acc:HGNC:19986]	-
ENSG00000142731	PLK4	1037.23	990.097	869.535	808.264	-0.272259	0.0159317	1221.49	1337.83	947.901	1012.59	-0.382235	0.000147839	protein_coding	polo like kinase 4 [Source:HGNC Symbol;Acc:HGNC:11397]	-
ENSG00000107815	TWNK	1915.79	2012.51	1736.11	1691.14	-0.19729	0.0159539	1512.64	1424.54	1199.11	1043.93	-0.392376	7.09337e-05	protein_coding	twinkle mtDNA helicase [Source:HGNC Symbol;Acc:HGNC:1160]	-
ENSG00000100201	DDX17	8651.84	7920.78	7617.56	7626.7	-0.11999	0.0202464	9831.68	10184.6	9826.24	10522.9	0.0249059	0.553598	protein_coding	DEAD-box helicase 17 [Source:HGNC Symbol;Acc:HGNC:2740]	-
ENSG00000162521	RBBP4	7925.45	8073.38	7487.28	7257.8	-0.117808	0.0110475	8790.58	8787.09	8830.33	8705.02	-0.00374794	0.921419	protein_coding	RB binding protein 4, chromatin remodeling factor [Source:HGNC Symbol;Acc:HGNC:9887]	-
ENSG00000197728	RPS26	9899.53	10379.4	9514.55	9183.13	-0.117367	0.00970872	9881.68	9342.27	8997.8	9627.6	-0.0450869	0.309137	protein_coding	ribosomal protein S26 [Source:HGNC Symbol;Acc:HGNC:10414]	-
ENSG00000164109	MAD2L1	4362.61	4357.15	4072.31	3977.07	-0.115332	0.0424654	5418.26	5565.27	5515.47	5612.62	0.0194471	0.677031	protein_coding	mitotic arrest deficient 2 like 1 [Source:HGNC Symbol;Acc:HGNC:6763]	-
ENSG00000188612	SUMO2	10131.6	9391.11	8994.41	9083.65	-0.110468	0.0214272	10390.5	10305.1	9942.35	10047.1	-0.0499577	0.163457	protein_coding	small ubiquitin-like modifier 2 [Source:HGNC Symbol;Acc:HGNC:11125]	-
ENSG00000118257	NRP2	411.221	347.387	501.389	494.285	0.394541	0.0167088	675.444	697.066	792.709	852.662	0.263458	0.0263799	protein_coding	neuropilin 2 [Source:HGNC Symbol;Acc:HGNC:8005]	-
ENSG00000135404	CD63	5682.62	5624.61	5394.87	5092.06	-0.108428	0.0440545	3742.88	3870.46	3540.39	3542.44	-0.103881	0.0619945	protein_coding	CD63 molecule [Source:HGNC Symbol;Acc:HGNC:1692]	-
ENSG00000210127	MT-TA	6.47593	8.07876	0	0	-5.29123	0.01692	3.9213	9.00894	0	0	-5.20936	0.0211895	Mt_tRNA	mitochondrially encoded tRNA alanine [Source:HGNC Symbol;Acc:HGNC:7475]	-
ENSG00000173660	UQCRH	10702.5	10896.5	10228.1	9849.42	-0.105429	0.0137035	10869.8	10674.5	11258.7	11204.3	0.0600141	0.0865812	protein_coding	ubiquinol-cytochrome c reductase hinge protein [Source:HGNC Symbol;Acc:HGNC:12590]	-
ENSG00000205581	HMGN1	10251.4	9354.31	9361.57	8858.78	-0.105175	0.0446747	7805.35	7840.03	7749.57	8087.83	0.0183779	0.657279	protein_coding	high mobility group nucleosome binding domain 1 [Source:HGNC Symbol;Acc:HGNC:4984]	-
ENSG00000173848	NET1	3140.82	3216.24	3478.14	3571.91	0.148942	0.0175079	4187.95	4298.39	4941.59	4976.14	0.225261	7.26153e-06	protein_coding	neuroepithelial cell transforming 1 [Source:HGNC Symbol;Acc:HGNC:14592]	-
ENSG00000165650	PDZD8	1977.32	1904.79	2221.71	2183.35	0.182809	0.017543	1550.87	1531.52	1851.14	1723.81	0.212319	0.00967609	protein_coding	PDZ domain containing 8 [Source:HGNC Symbol;Acc:HGNC:26974]	-
ENSG00000131747	TOP2A	15982.6	15644.1	14664.6	14740.5	-0.10495	0.00486677	19004.6	20029.1	18700.1	18647.7	-0.0634532	0.0504579	protein_coding	DNA topoisomerase II alpha [Source:HGNC Symbol;Acc:HGNC:11989]	-
ENSG00000116237	ICMT	7443	7659.56	7088.54	6996.67	-0.100819	0.0314031	6114.29	6243.19	5973.23	5774.15	-0.0735235	0.106785	protein_coding	isoprenylcysteine carboxyl methyltransferase [Source:HGNC Symbol;Acc:HGNC:5350]	-
ENSG00000140577	CRTC3	1269.28	1257.59	1433.1	1511.87	0.220857	0.017748	1244.03	1389.63	1561.97	1485.13	0.210491	0.0221087	protein_coding	CREB regulated transcription coactivator 3 [Source:HGNC Symbol;Acc:HGNC:26148]	-
ENSG00000108679	LGALS3BP	6733.88	6951.32	6296.97	6469.22	-0.100617	0.0404913	8504.32	8030.34	8191.7	8361.87	0.00155582	0.970763	protein_coding	galectin 3 binding protein [Source:HGNC Symbol;Acc:HGNC:6564]	-
ENSG00000183808	RBM12B	973.547	829.419	732.344	732.619	-0.297952	0.0179228	1148.94	1101.34	769.262	843.822	-0.478363	7.85789e-06	protein_coding	RNA binding motif protein 12B [Source:HGNC Symbol;Acc:HGNC:32310]	-
ENSG00000187514	PTMA	58410.7	59393.3	55272.2	54606.5	-0.10051	0.000684451	43696	40532.3	41541.3	41113.4	-0.0274628	0.385898	protein_coding	prothymosin alpha [Source:HGNC Symbol;Acc:HGNC:9623]	-
ENSG00000135916	ITM2C	6494.27	6703.58	6123.26	6189.44	-0.100455	0.040991	2727.27	2618.22	2773.36	2701.84	0.0336505	0.60225	protein_coding	integral membrane protein 2C [Source:HGNC Symbol;Acc:HGNC:6175]	-
ENSG00000037637	FBXO42	1231.51	1259.39	1469.62	1431.04	0.219519	0.0182146	1328.34	1338.95	1652.41	1498.79	0.23873	0.00746064	protein_coding	F-box protein 42 [Source:HGNC Symbol;Acc:HGNC:29249]	-
ENSG00000132646	PCNA	8758.69	8700.83	8261.08	7951.04	-0.106805	0.0182412	7923.97	7483.05	6793.85	7181.32	-0.140237	0.00257139	protein_coding	proliferating cell nuclear antigen [Source:HGNC Symbol;Acc:HGNC:8729]	-
ENSG00000113368	LMNB1	8219.03	8257.39	7680.73	7691.98	-0.100074	0.0245715	8204.34	8284.84	8027.57	8324.9	-0.0112864	0.7796	protein_coding	lamin B1 [Source:HGNC Symbol;Acc:HGNC:6637]	-
ENSG00000139263	LRIG3	1283.31	1402.11	1569.31	1557.46	0.218512	0.0185377	1237.17	1240.98	1561.97	1591.21	0.347961	5.51424e-05	protein_coding	leucine rich repeats and immunoglobulin like domains 3 [Source:HGNC Symbol;Acc:HGNC:30991]	-
ENSG00000198176	TFDP1	8330.2	8610.16	8069.6	7757.26	-0.0982499	0.0356271	6359.37	6261.21	5957.6	6176.77	-0.0561208	0.213147	protein_coding	transcription factor Dp-1 [Source:HGNC Symbol;Acc:HGNC:11749]	E2F
ENSG00000169813	HNRNPF	12869.8	12822.8	12257.4	12033.8	-0.0808579	0.038636	13341.2	13204.8	13405.7	12890.4	-0.0143145	0.678105	protein_coding	heterogeneous nuclear ribonucleoprotein F [Source:HGNC Symbol;Acc:HGNC:5039]	-
ENSG00000132341	RAN	16849.3	17052.5	16233	15849.2	-0.0796173	0.0308212	16303.8	15949.2	15760.4	15371.2	-0.0515711	0.105957	protein_coding	RAN, member RAS oncogene family [Source:HGNC Symbol;Acc:HGNC:9846]	-
ENSG00000137154	RPS6	29942.5	29058.4	28004.8	28136.9	-0.0715457	0.0316988	23486.6	22672.1	23731	23379.5	0.0290726	0.318574	protein_coding	ribosomal protein S6 [Source:HGNC Symbol;Acc:HGNC:10429]	-
ENSG00000138326	RPS24	25490.3	24522.6	24109.1	23499.8	-0.070877	0.0489512	21191.7	21449.2	21177.6	21519.1	0.00218785	0.938085	protein_coding	ribosomal protein S24 [Source:HGNC Symbol;Acc:HGNC:10411]	-
ENSG00000196262	PPIA	43452.4	43140.6	41504.8	41233.9	-0.0656564	0.0288634	32219.4	31839.8	33014.6	32519.3	0.0325996	0.194668	protein_coding	peptidylprolyl isomerase A [Source:HGNC Symbol;Acc:HGNC:9253]	-
ENSG00000115677	HDLBP	11109.4	11492.5	11947.5	12026.6	0.0847697	0.0381421	10779.7	10493.2	10917.1	10979.3	0.0415625	0.2451	protein_coding	high density lipoprotein binding protein [Source:HGNC Symbol;Acc:HGNC:4857]	-
ENSG00000204469	PRRC2A	16921.6	17817.3	18122.1	18769.3	0.0864394	0.0310747	16322.4	16927.8	16318.6	16337.2	-0.0257711	0.417838	protein_coding	proline rich coiled-coil 2A [Source:HGNC Symbol;Acc:HGNC:13918]	-
ENSG00000166197	NOLC1	10269.7	10184.6	10851.9	10918.8	0.0900358	0.0271574	10126.8	9957.13	10173.5	9785.12	-0.00979561	0.796428	protein_coding	nucleolar and coiled-body phosphoprotein 1 [Source:HGNC Symbol;Acc:HGNC:15608]	-
ENSG00000186468	RPS23	19691.1	18437.5	21248.8	19464.7	0.0949174	0.0430146	14242.2	16586.6	16699.4	16283.3	0.0974994	0.350149	protein_coding	ribosomal protein S23 [Source:HGNC Symbol;Acc:HGNC:10410]	-
ENSG00000048828	FAM120A	6606.52	6495.32	6909.89	7090.96	0.0958385	0.0457911	6204.48	6019.1	6190.94	6139	0.0120687	0.787131	protein_coding	family with sequence similarity 120A [Source:HGNC Symbol;Acc:HGNC:13247]	-
ENSG00000154734	ADAMTS1	1790.59	1677.69	2005.56	1956.41	0.192815	0.0191698	3586.03	3424.52	3048.02	2939.71	-0.22869	0.000150825	protein_coding	ADAM metallopeptidase with thrombospondin type 1 motif 1 [Source:HGNC Symbol;Acc:HGNC:217]	-
ENSG00000115758	ODC1	7424.65	7650.59	8161.39	8017.36	0.101703	0.0271142	6061.35	5632.84	6213.27	6092.39	0.0726546	0.139143	protein_coding	ornithine decarboxylase 1 [Source:HGNC Symbol;Acc:HGNC:8109]	-
ENSG00000111371	SLC38A1	9732.24	9106.56	10059.4	10173.8	0.103441	0.025554	7043.64	7245.44	7061.81	6760.22	-0.0484912	0.270437	protein_coding	solute carrier family 38 member 1 [Source:HGNC Symbol;Acc:HGNC:13447]	-
ENSG00000215417	MIR17HG	171.612	137.339	87.8418	100.515	-0.712231	0.0194056	172.537	234.232	44.6596	69.9166	-1.81056	1.53866e-08	processed_transcript	miR-17-92a-1 cluster host gene [Source:HGNC Symbol;Acc:HGNC:23564]	-
ENSG00000125944	HNRNPR	14431.6	14232.1	15430.5	15050.3	0.0888124	0.0194156	14637.2	14543.8	15705.7	15417.8	0.0926388	0.00317425	protein_coding	heterogeneous nuclear ribonucleoprotein R [Source:HGNC Symbol;Acc:HGNC:5047]	-
ENSG00000272391	POM121C	3053.4	3314.09	3531.44	3560.51	0.154642	0.019442	2438.07	2381.74	2601.42	2678.53	0.131917	0.0457748	protein_coding	POM121 transmembrane nucleoporin C [Source:HGNC Symbol;Acc:HGNC:34005]	-
ENSG00000006125	AP2B1	5367.46	5661.42	5893.3	5965.61	0.104183	0.0477466	6491.72	6490.94	6826.23	6507.87	0.0376851	0.399526	protein_coding	adaptor related protein complex 2 subunit beta 1 [Source:HGNC Symbol;Acc:HGNC:563]	-
ENSG00000188846	RPL14	17373.8	17840.6	15912.2	17007.7	-0.0974084	0.0196452	23109.2	22372.6	24063.7	23788.5	0.0729728	0.0110079	protein_coding	ribosomal protein L14 [Source:HGNC Symbol;Acc:HGNC:10305]	-
ENSG00000178913	TAF7	3813.24	3970.26	3679.49	3286.94	-0.160051	0.0196504	3650.73	3691.41	3437.68	3278.85	-0.129383	0.0247845	protein_coding	TATA-box binding protein associated factor 7 [Source:HGNC Symbol;Acc:HGNC:11541]	-
ENSG00000214194	SMIM30	1338.36	1253.11	1115.29	1089.08	-0.232608	0.0196787	1063.65	1144.13	887.61	910.524	-0.29481	0.00446642	protein_coding	small integral membrane protein 30 [Source:HGNC Symbol;Acc:HGNC:48953]	-
ENSG00000127616	SMARCA4	5502.38	5691.94	6102.54	5965.61	0.108178	0.0346769	5938.81	6371.57	6250.12	6349.56	0.0343043	0.475426	protein_coding	SWI/SNF related, matrix associated, actin dependent regulator of chromatin, subfamily a, member 4 [Source:HGNC Symbol;Acc:HGNC:11100]	-
ENSG00000144028	SNRNP200	9820.74	9863.27	10584.4	10705.4	0.11308	0.00603373	11527.6	11569.7	11869.4	11906.7	0.0418705	0.215354	protein_coding	small nuclear ribonucleoprotein U5 subunit 200 [Source:HGNC Symbol;Acc:HGNC:30859]	-
ENSG00000174437	ATP2A2	11669.6	12016.7	12522.9	12761.2	0.0939375	0.0199722	9375.83	9416.59	10584.3	10215.9	0.145906	0.00010285	protein_coding	ATPase sarcoplasmic/endoplasmic reticulum Ca2+ transporting 2 [Source:HGNC Symbol;Acc:HGNC:812]	-
ENSG00000124214	STAU1	5046.9	4981.9	5452.11	5450.6	0.120669	0.0200268	3901.7	3900.87	4240.43	4289.02	0.128736	0.0140492	protein_coding	staufen double-stranded RNA binding protein 1 [Source:HGNC Symbol;Acc:HGNC:11370]	-
ENSG00000138829	FBN2	811.649	799.797	920.858	1023.8	0.271041	0.0200533	1120.51	1162.15	1350.95	1283.41	0.206058	0.0275848	protein_coding	fibrillin 2 [Source:HGNC Symbol;Acc:HGNC:3604]	-
ENSG00000103335	PIEZO1	5384.73	5454.96	5704.78	6029.86	0.114211	0.0315126	3073.32	3368.22	2879.43	3126.96	-0.0988646	0.148368	protein_coding	piezo type mechanosensitive ion channel component 1 [Source:HGNC Symbol;Acc:HGNC:28993]	-
ENSG00000132361	CLUH	4205.03	4312.26	4713.85	4507.63	0.114467	0.045535	3944.83	4060.78	4050.63	4020.61	0.0119014	0.823456	protein_coding	clustered mitochondria homolog [Source:HGNC Symbol;Acc:HGNC:29094]	-
ENSG00000155561	NUP205	4618.41	4551.93	4987.24	4954.25	0.116651	0.0300989	5669.22	5850.18	6060.31	6011.22	0.0676742	0.136788	protein_coding	nucleoporin 205 [Source:HGNC Symbol;Acc:HGNC:18658]	-
ENSG00000138018	SELENOI	4010.76	3917.3	4376.3	4235.1	0.119604	0.039138	4133.05	4016.86	4302.96	4174.1	0.0559116	0.293675	protein_coding	selenoprotein I [Source:HGNC Symbol;Acc:HGNC:29361]	-
ENSG00000065150	IPO5	7920.06	7822.04	8645.02	8488.85	0.122371	0.00600855	6946.59	6889.58	7311.9	7235.97	0.0720888	0.0813828	protein_coding	importin 5 [Source:HGNC Symbol;Acc:HGNC:6402]	-
ENSG00000171302	CANT1	2130.58	2436.2	1932.52	2048.64	-0.199226	0.0204083	2165.54	2254.49	1942.69	1870.07	-0.213712	0.00360156	protein_coding	calcium activated nucleotidase 1 [Source:HGNC Symbol;Acc:HGNC:19721]	-
ENSG00000139645	ANKRD52	4881.77	5101.29	5384.01	5489.98	0.122868	0.0222864	3870.32	4307.4	4030.53	3917.74	-0.040744	0.504076	protein_coding	ankyrin repeat domain 52 [Source:HGNC Symbol;Acc:HGNC:26614]	-
ENSG00000163714	U2SURP	6598.97	6553.67	7116.17	7205.99	0.122932	0.00894487	4941.82	5122.71	4880.18	4714.95	-0.0692663	0.167997	protein_coding	U2 snRNP associated SURP domain containing [Source:HGNC Symbol;Acc:HGNC:30855]	-
ENSG00000095787	WAC	4622.73	4376.89	4988.23	4809.17	0.123121	0.0317439	5695.69	5630.59	5891.72	5880.23	0.0555333	0.217649	protein_coding	WW domain containing adaptor with coiled-coil [Source:HGNC Symbol;Acc:HGNC:17327]	-
ENSG00000100813	ACIN1	5060.94	5056.41	5406.71	5624.69	0.124699	0.0184009	6354.47	6294.99	6288.08	6711.19	0.0403551	0.390425	protein_coding	apoptotic chromatin condensation inducer 1 [Source:HGNC Symbol;Acc:HGNC:17066]	-
ENSG00000070814	TCOF1	7147.26	7679.31	7873.19	8331.34	0.127638	0.0147792	6938.74	7203.77	7117.63	7224.72	0.0208277	0.625998	protein_coding	treacle ribosome biogenesis factor 1 [Source:HGNC Symbol;Acc:HGNC:11654]	-
ENSG00000168137	SETD5	3269.26	3426.29	3704.16	3620.61	0.129153	0.0390009	4180.11	4584.42	4142.18	4234.38	-0.0642578	0.265539	protein_coding	SET domain containing 5 [Source:HGNC Symbol;Acc:HGNC:25566]	-
ENSG00000134644	PUM1	3805.69	3747.65	4160.15	4129.4	0.134365	0.0203667	4275.2	4345.69	4532.95	4632.98	0.0890402	0.0806286	protein_coding	pumilio RNA binding family member 1 [Source:HGNC Symbol;Acc:HGNC:14957]	-
ENSG00000183853	KIRREL1	1573.65	1597.8	1815.07	1808.23	0.191986	0.0210916	1409.71	1531.52	1842.21	1812.21	0.313777	0.000158902	protein_coding	kirre like nephrin family adhesion molecule 1 [Source:HGNC Symbol;Acc:HGNC:15734]	-
ENSG00000148396	SEC16A	3637.31	3815.87	4061.45	4131.47	0.135993	0.0232108	3448.78	3463.94	3331.61	3363.23	-0.0459551	0.418916	protein_coding	SEC16 homolog A, endoplasmic reticulum export factor [Source:HGNC Symbol;Acc:HGNC:29006]	-
ENSG00000047410	TPR	5978.36	5715.27	6293.03	6560.41	0.136728	0.00867511	7395.58	7758.95	7898.06	7845.13	0.0552516	0.189739	protein_coding	translocated promoter region, nuclear basket protein [Source:HGNC Symbol;Acc:HGNC:12017]	-
ENSG00000120685	PROSER1	3417.13	3026.84	3685.41	3532.53	0.164721	0.0211741	2932.15	2939.17	3193.16	3377.7	0.163505	0.00772946	protein_coding	proline and serine rich 1 [Source:HGNC Symbol;Acc:HGNC:20291]	-
ENSG00000103353	UBFD1	2987.56	3082.5	3250.15	3428.91	0.137472	0.0363837	4746.74	4801.76	4728.34	4716.56	-0.0156812	0.749029	protein_coding	ubiquitin family domain containing 1 [Source:HGNC Symbol;Acc:HGNC:30565]	-
ENSG00000147548	NSD3	2607.64	2753.96	2990.57	2915.97	0.139133	0.0430515	3059.6	3021.37	3032.39	3042.58	-0.00147587	0.980343	protein_coding	nuclear receptor binding SET domain protein 3 [Source:HGNC Symbol;Acc:HGNC:12767]	-
ENSG00000167491	GATAD2A	3868.29	4058.23	4488.81	4245.46	0.139683	0.0210931	3273.31	3215.06	3375.15	3436.36	0.0703161	0.224125	protein_coding	GATA zinc finger domain containing 2A [Source:HGNC Symbol;Acc:HGNC:29989]	Others
ENSG00000163960	UBXN7	2972.45	3092.37	3248.17	3436.16	0.139773	0.0349044	2523.36	2574.3	2724.24	2598.17	0.0614622	0.350907	protein_coding	UBX domain protein 7 [Source:HGNC Symbol;Acc:HGNC:29119]	-
ENSG00000184640	Septin9	6030.17	6515.07	6882.26	6950.04	0.140282	0.00791383	#N/A	#N/A	#N/A	#N/A	#N/A	#N/A	protein_coding	septin 9 [Source:HGNC Symbol;Acc:HGNC:7323]	-
ENSG00000100664	EIF5	5302.7	5208.11	5740.31	5853.7	0.141635	0.005781	4025.22	4095.69	4202.47	4175.71	0.0450338	0.389405	protein_coding	eukaryotic translation initiation factor 5 [Source:HGNC Symbol;Acc:HGNC:3299]	-
ENSG00000257103	LSM14A	4523.43	4273.66	4888.54	4826.79	0.143807	0.0115143	4583.02	4819.78	4724.99	5039.62	0.0559434	0.300066	protein_coding	LSM14A, mRNA processing body assembly factor [Source:HGNC Symbol;Acc:HGNC:24489]	-
ENSG00000131016	AKAP12	2433.87	2389.52	2641.18	2688	0.144026	0.0394647	1647.93	1595.71	1575.37	1766.4	0.0448786	0.603821	protein_coding	A-kinase anchoring protein 12 [Source:HGNC Symbol;Acc:HGNC:370]	-
ENSG00000143157	POGK	2440.34	2317.71	2574.06	2688	0.145697	0.0448884	2406.7	2414.39	2612.59	2635.13	0.122548	0.0606186	protein_coding	pogo transposable element derived with KRAB domain [Source:HGNC Symbol;Acc:HGNC:18800]	-
ENSG00000121060	TRIM25	2978.93	3099.55	3360.69	3377.09	0.14812	0.0207524	3294.87	3237.59	3456.66	3359.21	0.0605082	0.297632	protein_coding	tripartite motif containing 25 [Source:HGNC Symbol;Acc:HGNC:12932]	-
ENSG00000114302	PRKAR2A	2399.33	2446.97	2629.33	2743.95	0.148584	0.0356187	2883.14	2920.02	3093.8	3169.55	0.110728	0.0673344	protein_coding	protein kinase cAMP-dependent type II regulatory subunit alpha [Source:HGNC Symbol;Acc:HGNC:9391]	-
ENSG00000198265	HELZ	2044.23	1976.6	2208.88	2251.74	0.150084	0.0485484	2348.86	2564.17	2484.19	2329.75	-0.0298477	0.682431	protein_coding	helicase with zinc finger [Source:HGNC Symbol;Acc:HGNC:16878]	-
ENSG00000105810	CDK6	2341.05	2253.08	2443.78	2656.91	0.151083	0.0463403	1879.28	1978.59	1949.39	1785.69	-0.0479513	0.547987	protein_coding	cyclin dependent kinase 6 [Source:HGNC Symbol;Acc:HGNC:1777]	-
ENSG00000172086	KRCC1	533.184	544.868	665.229	671.481	0.309937	0.0220883	370.563	355.853	508.003	555.315	0.550957	0.000338123	protein_coding	lysine rich coiled-coil 1 [Source:HGNC Symbol;Acc:HGNC:28039]	-
ENSG00000164056	SPRY1	250.402	226.205	163.84	164.762	-0.535382	0.0221161	439.186	439.186	265.725	321.456	-0.576193	0.000939595	protein_coding	sprouty RTK signaling antagonist 1 [Source:HGNC Symbol;Acc:HGNC:11269]	-
ENSG00000197724	PHF2	3380.43	3294.34	3571.9	3842.36	0.151661	0.0190491	3606.62	3596.82	3818.4	3647.72	0.0507349	0.368904	protein_coding	PHD finger protein 2 [Source:HGNC Symbol;Acc:HGNC:8920]	-
ENSG00000140526	ABHD2	1905	1899.41	2089.45	2138.79	0.152352	0.0490065	1857.72	1882.87	1886.87	1828.28	-0.0104079	0.890748	protein_coding	abhydrolase domain containing 2 [Source:HGNC Symbol;Acc:HGNC:18717]	-
ENSG00000164880	INTS1	4658.35	5217.98	5277.42	5708.63	0.152761	0.0187383	3591.91	3654.25	3808.35	3789.96	0.0685323	0.211305	protein_coding	integrator complex subunit 1 [Source:HGNC Symbol;Acc:HGNC:24555]	-
ENSG00000130396	AFDN	2736.08	2730.62	2962.93	3118.03	0.153516	0.0229791	3011.56	3057.41	3213.26	3172.77	0.0733527	0.216879	protein_coding	afadin, adherens junction formation factor [Source:HGNC Symbol;Acc:HGNC:7137]	-
ENSG00000206527	HACD2	2066.9	1964.93	2294.74	2189.57	0.154142	0.0473968	1504.8	1529.27	1577.6	1547.81	0.042537	0.606622	protein_coding	3-hydroxyacyl-CoA dehydratase 2 [Source:HGNC Symbol;Acc:HGNC:9640]	-
ENSG00000122257	RBBP6	2599	2447.86	2861.27	2762.61	0.156907	0.0271161	3081.16	3042.77	3401.95	3190.45	0.105003	0.0879339	protein_coding	RB binding protein 6, ubiquitin ligase [Source:HGNC Symbol;Acc:HGNC:9889]	-
ENSG00000212907	MT-ND4L	9133.21	6699.99	10870.7	11964.4	0.52839	0.0226074	9196.43	10037.1	11579.1	16031.8	0.521729	0.0301755	protein_coding	mitochondrially encoded NADH:ubiquinone oxidoreductase core subunit 4L [Source:HGNC Symbol;Acc:HGNC:7460]	-
ENSG00000197312	DDI2	2788.97	2569.94	3018.2	2954.31	0.15728	0.0261391	3399.77	3736.46	3666.56	3433.15	-0.00776627	0.903772	protein_coding	DNA damage inducible 1 homolog 2 [Source:HGNC Symbol;Acc:HGNC:24578]	-
ENSG00000115216	NRBP1	1526.16	1656.15	1416.33	1331.56	-0.212376	0.0227953	1597.93	1641.88	1338.67	1256.89	-0.321114	0.00021175	protein_coding	nuclear receptor binding protein 1 [Source:HGNC Symbol;Acc:HGNC:7993]	-
ENSG00000110851	PRDM4	1952.49	1869.78	2192.1	2072.47	0.158607	0.0462398	1509.7	1583.32	1657.99	1702.91	0.12089	0.140202	protein_coding	PR/SET domain 4 [Source:HGNC Symbol;Acc:HGNC:9348]	zf-C2H2
ENSG00000186566	GPATCH8	2376.66	2378.75	2577.02	2732.55	0.158858	0.027153	2326.31	2459.44	2585.79	2447.89	0.0723171	0.29884	protein_coding	G-patch domain containing 8 [Source:HGNC Symbol;Acc:HGNC:29066]	-
ENSG00000175727	MLXIP	3052.32	2955.03	3452.48	3260	0.160597	0.0150834	2396.9	2435.79	2292.16	2390.02	-0.0445833	0.513225	protein_coding	MLX interacting protein [Source:HGNC Symbol;Acc:HGNC:17055]	bHLH
ENSG00000137124	ALDH1B1	1865.07	1906.59	1661.1	1654.87	-0.185996	0.0230203	1267.56	1447.06	1062.9	1058.39	-0.354816	0.000380826	protein_coding	aldehyde dehydrogenase 1 family member B1 [Source:HGNC Symbol;Acc:HGNC:407]	-
ENSG00000253729	PRKDC	8011.8	7992.59	8945.06	8943.75	0.160612	0.000228486	7892.6	9055.11	8734.31	8592.51	0.0320508	0.747527	protein_coding	protein kinase, DNA-activated, catalytic subunit [Source:HGNC Symbol;Acc:HGNC:9413]	-
ENSG00000148337	CIZ1	3133.27	3267.41	3475.18	3683.82	0.16097	0.0133101	2286.12	2279.26	2353.56	2267.87	0.0167741	0.807729	protein_coding	CDKN1A interacting zinc finger protein 1 [Source:HGNC Symbol;Acc:HGNC:16744]	Others
ENSG00000151835	SACS	2926.04	2858.98	3106.05	3362.59	0.161175	0.0187971	2862.55	2941.42	2866.03	2885.07	-0.012792	0.835778	protein_coding	sacsin molecular chaperone [Source:HGNC Symbol;Acc:HGNC:10519]	-
ENSG00000005100	DHX33	2769.54	2641.75	3001.43	3066.22	0.165623	0.0144198	3150.77	3123.85	3208.8	3230.63	0.0374647	0.522996	protein_coding	DEAH-box helicase 33 [Source:HGNC Symbol;Acc:HGNC:16718]	-
ENSG00000184863	RBM33	1895.29	1907.49	2034.18	2234.13	0.166298	0.0416674	1882.22	2231.96	2110.17	2111.16	0.0383354	0.652544	protein_coding	RNA binding motif protein 33 [Source:HGNC Symbol;Acc:HGNC:27223]	-
ENSG00000065183	WDR3	2502.95	2440.68	2744.81	2803.02	0.166582	0.0161289	3330.17	3197.05	3561.61	3339.12	0.0787309	0.19783	protein_coding	WD repeat domain 3 [Source:HGNC Symbol;Acc:HGNC:12755]	-
ENSG00000197386	HTT	2941.15	3037.61	3326.14	3389.53	0.167279	0.00914332	3146.84	3502.22	3533.69	3037.76	-0.0182	0.811653	protein_coding	huntingtin [Source:HGNC Symbol;Acc:HGNC:4851]	-
ENSG00000148843	PDCD11	3581.19	3849.98	4209.5	4145.98	0.168477	0.00632994	3399.77	3638.48	3681.07	3527.98	0.034396	0.566622	protein_coding	programmed cell death 11 [Source:HGNC Symbol;Acc:HGNC:13408]	-
ENSG00000112159	MDN1	2515.9	2396.7	2736.91	2788.51	0.170089	0.0156503	2388.07	3014.62	2416.09	2407.7	-0.163177	0.322326	protein_coding	midasin AAA ATPase 1 [Source:HGNC Symbol;Acc:HGNC:18302]	-
ENSG00000237149	ZNF503-AS2	942.247	997.278	844.86	770.96	-0.263733	0.0235512	1163.65	1208.32	1056.2	991.691	-0.213063	0.0309909	antisense	ZNF503 antisense RNA 2 [Source:HGNC Symbol;Acc:HGNC:23525]	-
ENSG00000174231	PRPF8	9201.21	9678.36	10625.9	10663.9	0.172957	8.66357e-05	11040.4	12149.7	12039.1	12077.1	0.057013	0.185052	protein_coding	pre-mRNA processing factor 8 [Source:HGNC Symbol;Acc:HGNC:17340]	-
ENSG00000142156	COL6A1	1922.27	2101.38	2208.88	2331.53	0.173263	0.0317915	4987.9	5208.29	5335.71	5546.72	0.0950317	0.0554176	protein_coding	collagen type VI alpha 1 chain [Source:HGNC Symbol;Acc:HGNC:2211]	-
ENSG00000114315	HES1	1330.8	1310.55	1116.28	1152.29	-0.21943	0.0237777	1201.88	1209.45	899.892	973.208	-0.362435	0.000311464	protein_coding	hes family bHLH transcription factor 1 [Source:HGNC Symbol;Acc:HGNC:5192]	bHLH
ENSG00000127334	DYRK2	2005.38	2027.77	1799.28	1762.64	-0.179307	0.0238358	2374.35	2528.13	2251.96	2068.57	-0.183469	0.0133349	protein_coding	dual specificity tyrosine phosphorylation regulated kinase 2 [Source:HGNC Symbol;Acc:HGNC:3093]	-
ENSG00000135655	USP15	1871.54	1676.79	1922.65	2080.76	0.174978	0.0471803	1487.15	1343.46	1508.38	1504.41	0.0889587	0.317425	protein_coding	ubiquitin specific peptidase 15 [Source:HGNC Symbol;Acc:HGNC:12613]	-
ENSG00000065526	SPEN	8641.04	8908.18	9792.88	10024.5	0.175072	6.49924e-05	14633.3	16404.1	15242.3	14885.8	-0.0426772	0.334854	protein_coding	spen family transcriptional repressor [Source:HGNC Symbol;Acc:HGNC:17575]	-
ENSG00000039560	RAI14	1874.78	2071.75	2201.97	2262.1	0.176667	0.0294727	1884.19	1753.36	2028.66	1897.39	0.108159	0.174153	protein_coding	retinoic acid induced 14 [Source:HGNC Symbol;Acc:HGNC:14873]	-
ENSG00000152778	IFIT5	835.394	768.38	633.645	679.771	-0.287492	0.024065	638.192	663.283	483.441	447.627	-0.484851	0.000409626	protein_coding	interferon induced protein with tetratricopeptide repeats 5 [Source:HGNC Symbol;Acc:HGNC:13328]	-
ENSG00000067141	NEO1	2257.94	2232.43	2510.89	2566.76	0.177397	0.013402	1827.33	1711.7	1929.3	1818.64	0.0809441	0.311106	protein_coding	neogenin 1 [Source:HGNC Symbol;Acc:HGNC:7754]	-
ENSG00000223768	LINC00205	1203.44	1195.66	1024.49	1024.84	-0.227269	0.0245932	970.522	1009	847.417	761.047	-0.301618	0.00685519	bidirectional_promoter_lncRNA	long intergenic non-protein coding RNA 205 [Source:HGNC Symbol;Acc:HGNC:16420]	-
ENSG00000131711	MAP1B	1621.14	1534.96	1755.85	1814.45	0.178446	0.0369014	1324.42	1451.56	1568.67	1498.79	0.144044	0.105973	protein_coding	microtubule associated protein 1B [Source:HGNC Symbol;Acc:HGNC:6836]	-
ENSG00000110321	EIF4G2	15827.2	14573.2	16256.7	16289.6	0.0987852	0.0246551	17499.8	17372.6	18121.8	18202.4	0.0588604	0.0441566	protein_coding	eukaryotic translation initiation factor 4 gamma 2 [Source:HGNC Symbol;Acc:HGNC:3297]	-
ENSG00000168066	SF1	7654.54	7462.98	8287.73	7971.77	0.105348	0.0246764	8008.28	8280.34	8640.53	8716.27	0.0920699	0.0203763	protein_coding	splicing factor 1 [Source:HGNC Symbol;Acc:HGNC:12950]	-
ENSG00000107863	ARHGAP21	1852.11	1838.37	2098.33	2078.69	0.178784	0.0217094	2497.87	2465.07	2651.67	2710.68	0.111997	0.0844901	protein_coding	Rho GTPase activating protein 21 [Source:HGNC Symbol;Acc:HGNC:23725]	-
ENSG00000127603	MACF1	3870.44	3715.33	4245.03	4340.79	0.179025	0.00235915	3717.39	4255.6	3943.45	3703.97	-0.0601837	0.370462	protein_coding	microtubule-actin crosslinking factor 1 [Source:HGNC Symbol;Acc:HGNC:13664]	-
ENSG00000076108	BAZ2A	5552.03	5763.75	6545.69	6272.34	0.179599	0.000544258	4603.61	5179.01	5628.23	5041.23	0.125024	0.274619	protein_coding	bromodomain adjacent to zinc finger domain 2A [Source:HGNC Symbol;Acc:HGNC:962]	MBD
ENSG00000118689	FOXO3	2319.46	2364.38	2635.25	2671.42	0.179852	0.0105973	2976.27	3075.43	3275.79	3241.08	0.106947	0.0731963	protein_coding	forkhead box O3 [Source:HGNC Symbol;Acc:HGNC:3821]	Fork
ENSG00000160007	ARHGAP35	3050.16	3024.15	3334.04	3553.25	0.181145	0.00567859	2108.68	2237.59	2336.82	2326.54	0.102087	0.148862	protein_coding	Rho GTPase activating protein 35 [Source:HGNC Symbol;Acc:HGNC:4591]	-
ENSG00000170500	LONRF2	2373.43	2245	2648.08	2588.52	0.181911	0.0122026	3173.31	3761.23	3532.58	3325.46	-0.0157938	0.832239	protein_coding	LON peptidase N-terminal domain and ring finger 2 [Source:HGNC Symbol;Acc:HGNC:24788]	-
ENSG00000183779	ZNF703	5879.06	6214.36	5725.51	5368.74	-0.124679	0.0252849	7611.25	7611.43	6922.25	6975.59	-0.131205	0.00130092	protein_coding	zinc finger protein 703 [Source:HGNC Symbol;Acc:HGNC:25883]	-
ENSG00000198408	OGA	2218	2209.99	1879.22	2037.24	-0.177306	0.025304	2117.5	2351.33	1992.94	1911.05	-0.19493	0.0123145	protein_coding	O-GlcNAcase [Source:HGNC Symbol;Acc:HGNC:7056]	-
ENSG00000025800	KPNA6	2139.21	2218.07	2579.98	2363.65	0.181989	0.01862	2839.02	2721.82	2952	2924.44	0.07903	0.207444	protein_coding	karyopherin subunit alpha 6 [Source:HGNC Symbol;Acc:HGNC:6399]	-
ENSG00000065060	UHRF1BP1	2146.77	2045.72	2450.69	2303.55	0.182096	0.0179861	2308.67	2176.78	2444	2207.6	0.0501756	0.508361	protein_coding	UHRF1 binding protein 1 [Source:HGNC Symbol;Acc:HGNC:21216]	-
ENSG00000140694	PARN	1383.69	1482.9	1642.35	1612.38	0.182441	0.0416511	1495.98	1433.55	1508.38	1562.28	0.0681998	0.421226	protein_coding	poly(A)-specific ribonuclease [Source:HGNC Symbol;Acc:HGNC:8609]	-
ENSG00000165671	NSD1	4145.67	4239.55	4853.01	4665.14	0.182702	0.00125209	4881.04	5633.96	5396	4921.49	-0.027438	0.823075	protein_coding	nuclear receptor binding SET domain protein 1 [Source:HGNC Symbol;Acc:HGNC:14234]	-
ENSG00000148498	PARD3	1576.89	1639.99	1764.73	1889.06	0.183097	0.0328315	1407.75	1399.76	1555.27	1530.93	0.136137	0.106068	protein_coding	par-3 family cell polarity regulator [Source:HGNC Symbol;Acc:HGNC:16051]	-
ENSG00000111676	ATN1	4250.37	4373.3	4779.98	5014.35	0.183254	0.00126572	2680.21	2885.11	2905.11	3005.61	0.0881739	0.178155	protein_coding	atrophin 1 [Source:HGNC Symbol;Acc:HGNC:3033]	-
ENSG00000152102	FAM168B	6210.41	6242.19	6640.45	6778.02	0.107676	0.0256966	6727.97	6724.04	7210.3	7196.59	0.0988946	0.017199	protein_coding	family with sequence similarity 168 member B [Source:HGNC Symbol;Acc:HGNC:27016]	-
ENSG00000136068	FLNB	2768.46	3163.28	3335.03	3406.11	0.183383	0.0131892	2964.5	3325.42	3491.27	3385.73	0.129149	0.0516312	protein_coding	filamin B [Source:HGNC Symbol;Acc:HGNC:3755]	-
ENSG00000157106	SMG1	2093.88	2126.51	2323.37	2477.64	0.185614	0.0142815	2468.46	2929.03	2716.42	2509.77	-0.0465649	0.56844	protein_coding	SMG1, nonsense mediated mRNA decay associated PI3K related kinase [Source:HGNC Symbol;Acc:HGNC:30045]	-
ENSG00000142627	EPHA2	1491.62	1657.04	1748.94	1835.17	0.185633	0.0386427	500.946	434.681	528.1	511.115	0.14934	0.315375	protein_coding	EPH receptor A2 [Source:HGNC Symbol;Acc:HGNC:3386]	-
ENSG00000004975	DVL2	2678.87	2662.4	3083.35	2995.76	0.186824	0.00509213	2753.73	2921.15	2984.38	3123.75	0.107546	0.0939935	protein_coding	dishevelled segment polarity protein 2 [Source:HGNC Symbol;Acc:HGNC:3086]	-
ENSG00000119402	FBXW2	1844.56	1683.97	2002.6	2011.33	0.186937	0.0251688	1555.78	1509	1607.75	1562.28	0.0477684	0.563455	protein_coding	F-box and WD repeat domain containing 2 [Source:HGNC Symbol;Acc:HGNC:13608]	-
ENSG00000049618	ARID1B	1380.45	1355.44	1519.96	1594.77	0.187177	0.0380776	1500.88	1789.4	1664.69	1578.35	-0.0204334	0.828915	protein_coding	AT-rich interaction domain 1B [Source:HGNC Symbol;Acc:HGNC:18040]	ARID
ENSG00000274211	SOCS7	1501.34	1610.37	1817.04	1728.44	0.187621	0.0319801	1832.23	1855.84	1982.89	2005.08	0.113165	0.127695	protein_coding	suppressor of cytokine signaling 7 [Source:HGNC Symbol;Acc:HGNC:29846]	-
ENSG00000132466	ANKRD17	3583.35	3815.87	4151.27	4282.76	0.188165	0.0021399	4237.95	4300.64	4587.66	4252.06	0.0487992	0.379169	protein_coding	ankyrin repeat domain 17 [Source:HGNC Symbol;Acc:HGNC:23575]	-
ENSG00000130826	DKC1	3817.56	3717.13	4141.4	4100.39	0.129717	0.0263844	4519.3	4347.94	4769.65	4803.35	0.110259	0.0299642	protein_coding	dyskerin pseudouridine synthase 1 [Source:HGNC Symbol;Acc:HGNC:2890]	-
ENSG00000157212	PAXIP1	842.95	841.089	1023.51	975.098	0.247242	0.0264499	1030.32	1014.63	1173.43	1254.48	0.248857	0.01122	protein_coding	PAX interacting protein 1 [Source:HGNC Symbol;Acc:HGNC:8624]	-
ENSG00000106608	URGCP	1294.11	1309.66	1489.36	1477.67	0.188299	0.0387686	1006.79	968.461	1033.87	1057.59	0.0825627	0.415304	protein_coding	upregulator of cell proliferation [Source:HGNC Symbol;Acc:HGNC:30890]	-
ENSG00000130723	PRRC2B	9514.21	10367.7	11304.9	11372.7	0.189291	7.78731e-05	7534.78	8002.19	7611.12	7296.24	-0.0599205	0.184888	protein_coding	proline rich coiled-coil 2B [Source:HGNC Symbol;Acc:HGNC:28121]	-
ENSG00000115306	SPTBN1	3497	3583.38	4113.76	3962.57	0.189711	0.00163997	3027.24	3497.72	3577.24	3548.07	0.12787	0.0642872	protein_coding	spectrin beta, non-erythrocytic 1 [Source:HGNC Symbol;Acc:HGNC:11275]	-
ENSG00000108510	MED13	2909.85	2726.13	3147.5	3286.94	0.191708	0.00512824	3152.73	3325.42	3446.61	3337.52	0.0664491	0.268851	protein_coding	mediator complex subunit 13 [Source:HGNC Symbol;Acc:HGNC:22474]	-
ENSG00000134250	NOTCH2	3810	4132.74	4462.17	4615.4	0.191868	0.00186455	3667.4	3938.03	4057.33	3811.66	0.0486644	0.416185	protein_coding	notch 2 [Source:HGNC Symbol;Acc:HGNC:7882]	-
ENSG00000102034	ELF4	1474.35	1525.09	1730.19	1701.5	0.19386	0.0240524	1067.57	1054.05	1291.78	1138.76	0.193589	0.0574779	protein_coding	E74 like ETS transcription factor 4 [Source:HGNC Symbol;Acc:HGNC:3319]	ETS
ENSG00000113580	NR3C1	1781.96	1639.99	1896	2016.52	0.194014	0.0234701	1166.59	1286.03	1305.18	1307.52	0.092221	0.328455	protein_coding	nuclear receptor subfamily 3 group C member 1 [Source:HGNC Symbol;Acc:HGNC:7978]	ESR-like
ENSG00000143126	CELSR2	1375.05	1545.74	1660.11	1684.92	0.19436	0.0356986	1492.06	1592.33	1554.16	1536.56	0.00335593	0.968228	protein_coding	cadherin EGF LAG seven-pass G-type receptor 2 [Source:HGNC Symbol;Acc:HGNC:3231]	-
ENSG00000143476	DTL	2067.98	1947.88	2248.36	2347.07	0.195043	0.0121124	2480.22	2568.67	2576.86	2542.72	0.0201184	0.759784	protein_coding	denticleless E3 ubiquitin protein ligase homolog [Source:HGNC Symbol;Acc:HGNC:30288]	-
ENSG00000241973	PI4KA	1478.67	1639.09	1687.75	1885.95	0.19564	0.0377294	1516.56	1805.17	1746.19	1743.09	0.072316	0.430692	protein_coding	phosphatidylinositol 4-kinase alpha [Source:HGNC Symbol;Acc:HGNC:8983]	-
ENSG00000177666	PNPLA2	1416.07	1622.93	1690.71	1794.76	0.196259	0.03798	1222.47	1356.97	1436.92	1455.39	0.166449	0.0699573	protein_coding	patatin like phospholipase domain containing 2 [Source:HGNC Symbol;Acc:HGNC:30802]	-
ENSG00000140854	KATNB1	1771.17	1716.29	2067.74	1930.51	0.197739	0.0166162	1874.38	1880.62	1727.21	1845.16	-0.070471	0.366518	protein_coding	katanin regulatory subunit B1 [Source:HGNC Symbol;Acc:HGNC:6217]	-
ENSG00000225210	DUXAP9	807.332	623.86	587.257	545.06	-0.335571	0.0271931	942.093	899.768	841.834	716.043	-0.245379	0.0396372	transcribed_processed_pseudogene	double homeobox A pseudogene 9 [Source:HGNC Symbol;Acc:HGNC:32188]	-
ENSG00000175115	PACS1	1445.21	1451.48	1676.89	1632.07	0.191999	0.0273145	968.562	889.632	1091.93	1092.15	0.232216	0.0250051	protein_coding	phosphofurin acidic cluster sorting protein 1 [Source:HGNC Symbol;Acc:HGNC:30032]	-
ENSG00000160299	PCNT	2765.22	3124.69	3248.17	3513.88	0.198082	0.00874549	2825.3	3027	2945.3	2799.08	-0.0272298	0.678559	protein_coding	pericentrin [Source:HGNC Symbol;Acc:HGNC:16068]	-
ENSG00000044574	HSPA5	18941	20008.4	18436.9	18274	-0.0856349	0.0273705	11036.5	10025.8	9676.63	9537.59	-0.133157	0.00308698	protein_coding	heat shock protein family A (Hsp70) member 5 [Source:HGNC Symbol;Acc:HGNC:5238]	-
ENSG00000168488	ATXN2L	2709.1	2784.48	3034.98	3273.47	0.199074	0.00409934	2946.86	3177.9	3178.65	3470.12	0.120431	0.0716247	protein_coding	ataxin 2 like [Source:HGNC Symbol;Acc:HGNC:31326]	-
ENSG00000162783	IER5	2327.02	2341.05	2116.1	2049.68	-0.164202	0.0275422	1521.47	1406.52	1172.32	1180.55	-0.316036	0.000549519	protein_coding	immediate early response 5 [Source:HGNC Symbol;Acc:HGNC:5393]	-
ENSG00000172534	HCFC1	3806.76	4246.74	4601.33	4660.99	0.200839	0.00172459	4437.93	4894.1	4398.98	4465.02	-0.0732891	0.198972	protein_coding	host cell factor C1 [Source:HGNC Symbol;Acc:HGNC:4839]	-
ENSG00000075292	ZNF638	3044.76	2917.33	2694.47	2682.82	-0.148494	0.0279053	3857.58	4061.9	3515.83	3535.21	-0.167006	0.00304814	protein_coding	zinc finger protein 638 [Source:HGNC Symbol;Acc:HGNC:17894]	-
ENSG00000114554	PLXNA1	3089.02	3564.53	3790.03	3868.27	0.201763	0.00552927	2284.16	2487.59	2398.22	2388.42	0.00518419	0.941778	protein_coding	plexin A1 [Source:HGNC Symbol;Acc:HGNC:9099]	-
ENSG00000100605	ITPK1	1119.26	1117.56	1294.93	1279.75	0.203	0.0373085	969.542	945.938	1061.78	1014.19	0.114817	0.263012	protein_coding	inositol-tetrakisphosphate 1-kinase [Source:HGNC Symbol;Acc:HGNC:6177]	-
ENSG00000127463	EMC1	2208.29	2187.55	2497.08	2564.68	0.203536	0.00482902	2776.28	2795.02	3013.41	2938.11	0.0947787	0.124885	protein_coding	ER membrane protein complex subunit 1 [Source:HGNC Symbol;Acc:HGNC:28957]	-
ENSG00000124222	STX16	1811.1	1661.53	1896.99	2100.45	0.203663	0.0211531	1578.32	1593.46	1787.5	1667.55	0.122083	0.136572	protein_coding	syntaxin 16 [Source:HGNC Symbol;Acc:HGNC:11431]	-
ENSG00000175931	UBE2O	2454.38	2486.46	2766.52	2925.29	0.203841	0.00370968	3078.22	3237.59	3542.63	3320.64	0.119211	0.0551771	protein_coding	ubiquitin conjugating enzyme E2 O [Source:HGNC Symbol;Acc:HGNC:29554]	-
ENSG00000162437	RAVER2	1262.81	1308.76	1450.87	1514.98	0.205235	0.0268659	1627.34	1764.63	1862.31	1845.96	0.129246	0.106974	protein_coding	ribonucleoprotein, PTB binding 2 [Source:HGNC Symbol;Acc:HGNC:25577]	-
ENSG00000183337	BCOR	3049.08	3142.64	3667.64	3475.54	0.206044	0.00141797	3903.66	4111.45	4084.12	3982.03	0.00913245	0.868466	protein_coding	BCL6 corepressor [Source:HGNC Symbol;Acc:HGNC:20893]	-
ENSG00000106006	HOXA6	118.725	168.756	78.9589	96.37	-0.717379	0.0282836	107.836	85.5849	52.4751	49.8257	-0.922439	0.0145263	protein_coding	homeobox A6 [Source:HGNC Symbol;Acc:HGNC:5107]	Homeobox
ENSG00000075413	MARK3	1624.38	1719.88	2038.13	1825.85	0.208082	0.0186452	1343.05	1292.78	1468.19	1404.76	0.122938	0.164425	protein_coding	microtubule affinity regulating kinase 3 [Source:HGNC Symbol;Acc:HGNC:6897]	-
ENSG00000139620	KANSL2	1402.04	1317.74	1533.78	1608.24	0.208802	0.0228141	1096.98	1102.47	1157.8	1210.28	0.107598	0.262029	protein_coding	KAT8 regulatory NSL complex subunit 2 [Source:HGNC Symbol;Acc:HGNC:26024]	-
ENSG00000072364	AFF4	2790.04	2708.18	3193.89	3159.48	0.208925	0.00148495	2691.97	2951.55	2853.75	2881.05	0.024114	0.718257	protein_coding	AF4/FMR2 family member 4 [Source:HGNC Symbol;Acc:HGNC:17869]	AF-4
ENSG00000130766	SESN2	1477.59	1684.87	1746.97	1912.89	0.209278	0.0267346	1836.15	1541.65	1872.36	1698.09	0.0773371	0.415171	protein_coding	sestrin 2 [Source:HGNC Symbol;Acc:HGNC:20746]	-
ENSG00000196233	LCOR	1789.51	1776.43	2002.6	2123.25	0.210327	0.00898092	1787.13	1854.71	1845.56	1939.18	0.0569314	0.461494	protein_coding	ligand dependent nuclear receptor corepressor [Source:HGNC Symbol;Acc:HGNC:29503]	HTH
ENSG00000043143	JADE2	1067.45	994.585	1180.44	1204.11	0.210455	0.0415035	357.819	302.925	404.17	375.3	0.235148	0.178628	protein_coding	jade family PHD finger 2 [Source:HGNC Symbol;Acc:HGNC:22984]	-
ENSG00000169131	ZNF354A	722.066	770.175	955.403	844.532	0.270037	0.0284052	1417.55	1200.44	1429.11	1576.74	0.199506	0.0480124	protein_coding	zinc finger protein 354A [Source:HGNC Symbol;Acc:HGNC:11628]	zf-C2H2
ENSG00000182541	LIMK2	1077.16	1131.92	1314.67	1242.45	0.210628	0.0356214	912.683	762.381	956.833	946.687	0.182604	0.121032	protein_coding	LIM domain kinase 2 [Source:HGNC Symbol;Acc:HGNC:6614]	-
ENSG00000143442	POGZ	1606.03	1644.48	1782.5	1982.32	0.211388	0.0160703	2043.98	2176.78	2128.03	2375.56	0.0959852	0.220425	protein_coding	pogo transposable element derived with ZNF domain [Source:HGNC Symbol;Acc:HGNC:18801]	-
ENSG00000114857	NKTR	1350.23	1188.48	1392.64	1545.03	0.211611	0.0397777	1414.61	1469.58	1460.37	1518.08	0.0476233	0.578282	protein_coding	natural killer cell triggering receptor [Source:HGNC Symbol;Acc:HGNC:7833]	-
ENSG00000167395	ZNF646	974.627	1011.64	817.225	859.04	-0.245395	0.0287731	1005.81	1009	871.98	856.68	-0.221397	0.0346798	protein_coding	zinc finger protein 646 [Source:HGNC Symbol;Acc:HGNC:29004]	zf-C2H2
ENSG00000114331	ACAP2	1511.05	1384.16	1687.75	1663.16	0.211933	0.0185825	962.68	968.461	1024.94	916.149	0.00510939	0.962187	protein_coding	ArfGAP with coiled-coil, ankyrin repeat and PH domains 2 [Source:HGNC Symbol;Acc:HGNC:16469]	-
ENSG00000105426	PTPRS	1211	1113.97	1332.43	1359.54	0.212392	0.0313122	1555.78	1610.35	1639.01	1678.8	0.0683929	0.399549	protein_coding	protein tyrosine phosphatase, receptor type S [Source:HGNC Symbol;Acc:HGNC:9681]	-
ENSG00000143333	RGS16	1426.86	1393.14	1224.85	1221.72	-0.204657	0.0289558	1103.85	1021.39	846.3	802.836	-0.367887	0.000633825	protein_coding	regulator of G protein signaling 16 [Source:HGNC Symbol;Acc:HGNC:9997]	-
ENSG00000126216	TUBGCP3	1106.3	1150.77	1334.41	1283.9	0.213801	0.0293605	899.939	813.057	967.998	904.095	0.125735	0.262563	protein_coding	tubulin gamma complex associated protein 3 [Source:HGNC Symbol;Acc:HGNC:18598]	-
ENSG00000176946	THAP4	1450.61	1681.28	1811.12	1798.91	0.203533	0.0290854	1518.52	1632.87	1884.64	1829.08	0.237034	0.00351001	protein_coding	THAP domain containing 4 [Source:HGNC Symbol;Acc:HGNC:23187]	THAP
ENSG00000066084	DIP2B	1576.89	1510.73	1716.37	1879.73	0.220177	0.0130348	1318.54	1512.38	1518.43	1542.18	0.114064	0.216422	protein_coding	disco interacting protein 2 homolog B [Source:HGNC Symbol;Acc:HGNC:29284]	-
ENSG00000247626	MARS2	495.408	537.686	389.86	424.857	-0.343798	0.0292769	577.412	545.041	429.849	398.605	-0.44064	0.00267448	protein_coding	methionyl-tRNA synthetase 2, mitochondrial [Source:HGNC Symbol;Acc:HGNC:25133]	-
ENSG00000167978	SRRM2	9630.78	9854.29	10765.1	11965.4	0.222008	1.62937e-05	10775.7	12928.9	11189.5	12248.3	-0.0161758	0.911986	protein_coding	serine/arginine repetitive matrix 2 [Source:HGNC Symbol;Acc:HGNC:16639]	-
ENSG00000107290	SETX	1620.06	1643.58	1878.24	1929.47	0.222186	0.00682663	1348.93	1467.33	1409.01	1284.22	-0.0655541	0.483953	protein_coding	senataxin [Source:HGNC Symbol;Acc:HGNC:445]	-
ENSG00000204186	ZDBF2	1480.83	1353.64	1692.68	1613.42	0.223196	0.0150468	1764.59	1797.28	1816.53	1800.15	0.0220208	0.7741	protein_coding	zinc finger DBF-type containing 2 [Source:HGNC Symbol;Acc:HGNC:29313]	-
ENSG00000127481	UBR4	3654.58	3917.3	4230.22	4615.4	0.223561	0.000633272	3578.19	4395.23	3708.98	3936.23	-0.0602517	0.695541	protein_coding	ubiquitin protein ligase E3 component n-recognin 4 [Source:HGNC Symbol;Acc:HGNC:30313]	-
ENSG00000140598	EFL1	1023.2	981.121	1155.76	1185.45	0.224602	0.0294531	834.257	826.57	896.542	941.062	0.146882	0.178476	protein_coding	elongation factor like GTPase 1 [Source:HGNC Symbol;Acc:HGNC:25789]	-
ENSG00000160741	CRTC2	958.437	949.703	1077.79	1152.29	0.224847	0.0345704	1116.59	1059.68	1138.82	1148.4	0.0713773	0.46297	protein_coding	CREB regulated transcription coactivator 2 [Source:HGNC Symbol;Acc:HGNC:27301]	-
ENSG00000274276	CBSL	745.811	592.442	462.897	582.365	-0.355296	0.0295417	421.54	551.797	329.365	272.434	-0.696043	0.000167013	protein_coding	cystathionine-beta-synthase like [Source:HGNC Symbol;Acc:HGNC:51829]	-
ENSG00000144635	DYNC1LI1	1315.69	1357.23	1645.31	1478.71	0.224918	0.0179136	1458.72	1593.46	1651.29	1726.22	0.14784	0.0827821	protein_coding	dynein cytoplasmic 1 light intermediate chain 1 [Source:HGNC Symbol;Acc:HGNC:18745]	-
ENSG00000149639	SOGA1	1337.28	1436.22	1629.51	1620.67	0.227977	0.0114742	1744	1740.98	1860.07	1835.51	0.0843444	0.270906	protein_coding	suppressor of glucose, autophagy associated 1 [Source:HGNC Symbol;Acc:HGNC:16111]	-
ENSG00000104885	DOT1L	1978.4	1881.45	2263.16	2258.99	0.229063	0.00294726	1536.17	1635.12	1729.44	1796.94	0.154529	0.0586323	protein_coding	DOT1 like histone lysine methyltransferase [Source:HGNC Symbol;Acc:HGNC:24948]	-
ENSG00000130348	QRSL1	860.219	832.112	981.065	1002.04	0.229113	0.0392861	996.011	1070.94	1133.24	1103.4	0.114013	0.255135	protein_coding	QRSL1, glutaminyl-tRNA amidotransferase subunit A [Source:HGNC Symbol;Acc:HGNC:21020]	-
ENSG00000116698	SMG7	2535.32	2611.24	2976.75	3057.93	0.229261	0.000715417	2770.4	2833.31	3102.73	2968.64	0.114974	0.066163	protein_coding	SMG7, nonsense mediated mRNA decay factor [Source:HGNC Symbol;Acc:HGNC:16792]	-
ENSG00000185222	TCEAL9	1923.35	1720.78	1593	1591.66	-0.19337	0.0298906	1813.6	1885.12	1583.18	1580.76	-0.22497	0.0043795	protein_coding	transcription elongation factor A like 9 [Source:HGNC Symbol;Acc:HGNC:30084]	-
ENSG00000134874	DZIP1	1819.73	1590.62	1976.93	2020.66	0.230511	0.00943609	1699.88	1823.18	1846.68	2018.74	0.136064	0.0968307	protein_coding	DAZ interacting zinc finger protein 1 [Source:HGNC Symbol;Acc:HGNC:20908]	-
ENSG00000160551	TAOK1	2422	2196.53	2730	2685.92	0.23082	0.0022263	2936.07	3120.47	3205.45	3024.9	0.040272	0.52963	protein_coding	TAO kinase 1 [Source:HGNC Symbol;Acc:HGNC:29259]	-
ENSG00000197694	SPTAN1	4829.96	5027.68	5704.78	5878.57	0.232285	1.37358e-05	3672.3	4149.74	4190.19	4282.6	0.116469	0.0625162	protein_coding	spectrin alpha, non-erythrocytic 1 [Source:HGNC Symbol;Acc:HGNC:11273]	-
ENSG00000132005	RFX1	575.278	587.954	723.461	694.278	0.285289	0.0302337	563.687	622.743	684.409	728.097	0.253959	0.0497163	protein_coding	regulatory factor X1 [Source:HGNC Symbol;Acc:HGNC:9982]	RFX
ENSG00000117713	ARID1A	2516.98	2578.02	2933.32	3061.04	0.234142	0.000631854	2746.87	3295.02	3267.97	3254.74	0.111532	0.145344	protein_coding	AT-rich interaction domain 1A [Source:HGNC Symbol;Acc:HGNC:11110]	ARID
ENSG00000152104	PTPN14	1429.02	1471.23	1729.2	1683.88	0.234615	0.00682158	968.562	940.308	1004.84	873.556	-0.0263184	0.813561	protein_coding	protein tyrosine phosphatase, non-receptor type 14 [Source:HGNC Symbol;Acc:HGNC:9647]	-
ENSG00000120129	DUSP1	874.25	806.978	1001.79	976.134	0.235547	0.0377576	647.995	627.247	569.41	608.355	-0.113496	0.383987	protein_coding	dual specificity phosphatase 1 [Source:HGNC Symbol;Acc:HGNC:3064]	-
ENSG00000177732	SOX12	1675.11	1805.15	1589.05	1446.59	-0.197636	0.0306456	2492.97	2621.6	2268.71	2304.03	-0.160746	0.0182376	protein_coding	SRY-box 12 [Source:HGNC Symbol;Acc:HGNC:11198]	HMG
ENSG00000166579	NDEL1	844.029	867.12	968.234	1048.67	0.236608	0.0355095	1010.72	1045.04	1009.31	1068.04	0.0166681	0.869535	protein_coding	nudE neurodevelopment protein 1 like 1 [Source:HGNC Symbol;Acc:HGNC:17620]	-
ENSG00000064393	HIPK2	1499.18	1640.89	1940.42	1766.78	0.238825	0.00856438	1609.69	1748.86	1852.26	1741.49	0.0972333	0.240848	protein_coding	homeodomain interacting protein kinase 2 [Source:HGNC Symbol;Acc:HGNC:14402]	-
ENSG00000181555	SETD2	1793.83	1903	1964.1	2262.1	0.192217	0.0308834	2011.63	2164.4	2343.51	2380.38	0.178872	0.0132456	protein_coding	SET domain containing 2 [Source:HGNC Symbol;Acc:HGNC:18420]	-
ENSG00000116704	SLC35D1	1110.62	949.703	1198.2	1231.05	0.239261	0.0297821	1008.75	1029.27	1016.01	1099.38	0.0556464	0.58608	protein_coding	solute carrier family 35 member D1 [Source:HGNC Symbol;Acc:HGNC:20800]	-
ENSG00000123908	AGO2	3116	3228.81	3769.3	3726.31	0.240105	0.000107217	3032.15	3335.56	3187.58	3284.47	0.024752	0.701836	protein_coding	argonaute 2, RISC catalytic component [Source:HGNC Symbol;Acc:HGNC:3263]	-
ENSG00000105793	GTPBP10	908.788	879.687	1095.56	1017.58	0.241278	0.0283196	705.834	679.049	689.992	695.952	0.000894502	0.994138	protein_coding	GTP binding protein 10 [Source:HGNC Symbol;Acc:HGNC:25106]	-
ENSG00000170653	ATF7	702.638	631.041	803.407	806.192	0.272631	0.0313225	632.31	647.517	767.029	773.101	0.267545	0.0265059	protein_coding	activating transcription factor 7 [Source:HGNC Symbol;Acc:HGNC:792]	TF_bZIP
ENSG00000122863	CHST3	824.601	903.924	992.908	1054.89	0.243253	0.0322357	795.044	709.454	799.408	794.8	0.0822856	0.489422	protein_coding	carbohydrate sulfotransferase 3 [Source:HGNC Symbol;Acc:HGNC:1971]	-
ENSG00000082258	CCNT2	1128.97	979.325	1298.87	1196.85	0.245097	0.0255252	1291.09	1359.22	1309.64	1241.62	-0.0556206	0.544017	protein_coding	cyclin T2 [Source:HGNC Symbol;Acc:HGNC:1600]	-
ENSG00000184634	MED12	991.896	896.742	1130.1	1108.77	0.246698	0.0231976	946.014	1118.23	1038.34	1077.68	0.037878	0.730273	protein_coding	mediator complex subunit 12 [Source:HGNC Symbol;Acc:HGNC:11957]	-
ENSG00000162378	ZYG11B	1883.41	1826.7	2186.18	2218.58	0.247928	0.00135793	2255.73	2280.39	2444	2386.81	0.0904124	0.183052	protein_coding	zyg-11 family member B, cell cycle regulator [Source:HGNC Symbol;Acc:HGNC:25820]	-
ENSG00000096433	ITPR3	2528.85	2765.63	3099.14	3197.82	0.249195	0.00046246	2162.6	2233.09	2275.41	2324.93	0.0664348	0.34009	protein_coding	inositol 1,4,5-trisphosphate receptor type 3 [Source:HGNC Symbol;Acc:HGNC:6182]	-
ENSG00000141458	NPC1	839.712	812.364	977.117	987.533	0.250391	0.0252196	1005.81	1024.77	1123.19	1184.56	0.18593	0.0599806	protein_coding	NPC intracellular cholesterol transporter 1 [Source:HGNC Symbol;Acc:HGNC:7897]	-
ENSG00000117682	DHDDS	753.366	710.033	871.509	870.438	0.252148	0.0344269	613.684	626.121	624.119	581.835	-0.0413471	0.751443	protein_coding	dehydrodolichyl diphosphate synthase subunit [Source:HGNC Symbol;Acc:HGNC:20603]	-
ENSG00000274012	RN7SL2	1391.24	1258.49	1723.28	1432.08	0.253225	0.0181186	1000.91	1090.08	1148.87	1166.88	0.148499	0.136269	misc_RNA	RNA, 7SL, cytoplasmic 2 [Source:HGNC Symbol;Acc:HGNC:23134]	-
ENSG00000129351	ILF3	19528.2	20290.3	20854	21193.1	0.0783548	0.0320306	20667.2	20773.5	21704.6	22228.7	0.0846149	0.00298625	protein_coding	interleukin enhancer binding factor 3 [Source:HGNC Symbol;Acc:HGNC:6038]	-
ENSG00000108557	RAI1	1255.25	1273.75	1512.06	1503.58	0.253728	0.00548158	950.916	1034.9	1097.51	1121.08	0.161231	0.113568	protein_coding	retinoic acid induced 1 [Source:HGNC Symbol;Acc:HGNC:9834]	-
ENSG00000185920	PTCH1	1457.08	1502.65	1711.43	1819.63	0.254098	0.00357902	1831.25	2087.82	1962.79	1883.73	-0.026633	0.74821	protein_coding	patched 1 [Source:HGNC Symbol;Acc:HGNC:9585]	-
ENSG00000168495	POLR3D	1038.31	1098.71	1272.23	1279.75	0.255287	0.0106459	1579.3	1476.34	1768.52	1660.32	0.164344	0.0516042	protein_coding	RNA polymerase III subunit D [Source:HGNC Symbol;Acc:HGNC:1080]	-
ENSG00000127804	METTL16	1053.42	1024.21	1214.98	1267.32	0.256973	0.010953	1424.41	1326.57	1420.18	1391.9	0.0305546	0.730952	protein_coding	methyltransferase like 16 [Source:HGNC Symbol;Acc:HGNC:28484]	-
ENSG00000110422	HIPK3	1247.69	1227.97	1479.49	1480.78	0.258115	0.00511811	1101.89	1246.61	1318.58	1286.63	0.150369	0.124056	protein_coding	homeodomain interacting protein kinase 3 [Source:HGNC Symbol;Acc:HGNC:4915]	-
ENSG00000153207	AHCTF1	858.06	755.813	916.911	1014.48	0.260277	0.0322518	983.266	1092.33	1077.41	1007.76	0.00626319	0.952586	protein_coding	AT-hook containing transcription factor 1 [Source:HGNC Symbol;Acc:HGNC:24618]	-
ENSG00000180694	TMEM64	717.748	759.404	635.619	579.256	-0.282301	0.0324774	1002.87	1010.13	837.368	878.378	-0.229281	0.0301902	protein_coding	transmembrane protein 64 [Source:HGNC Symbol;Acc:HGNC:25441]	-
ENSG00000153317	ASAP1	1223.95	1406.6	1484.43	1567.83	0.212939	0.0325367	1367.55	1493.23	1633.43	1663.53	0.205974	0.0166435	protein_coding	ArfGAP with SH3 domain, ankyrin repeat and PH domain 1 [Source:HGNC Symbol;Acc:HGNC:2720]	-
ENSG00000156976	EIF4A2	6598.97	6106.65	6804.29	6934.49	0.113342	0.0325441	4501.65	4429.02	4775.23	5099.9	0.146024	0.00576987	protein_coding	eukaryotic translation initiation factor 4A2 [Source:HGNC Symbol;Acc:HGNC:3284]	-
ENSG00000134058	CDK7	881.805	767.482	1012.65	961.627	0.261221	0.0280828	493.104	556.302	579.459	543.26	0.0972926	0.492785	protein_coding	cyclin dependent kinase 7 [Source:HGNC Symbol;Acc:HGNC:1778]	-
ENSG00000204389	HSPA1A	845.108	851.86	961.325	1073.54	0.261567	0.0222329	237.239	158.783	224.415	175.193	0.00539577	0.983361	protein_coding	heat shock protein family A (Hsp70) member 1A [Source:HGNC Symbol;Acc:HGNC:5232]	-
ENSG00000130559	CAMSAP1	2605.48	2724.34	3159.34	3236.17	0.262409	9.11307e-05	2542.96	2665.52	2936.37	2765.32	0.129831	0.0509028	protein_coding	calmodulin regulated spectrin associated protein 1 [Source:HGNC Symbol;Acc:HGNC:19946]	-
ENSG00000086758	HUWE1	5718.24	5792.47	6812.18	7002.88	0.263078	8.52009e-08	5919.2	7001.07	6780.45	6128.56	-0.00130133	0.992637	protein_coding	HECT, UBA and WWE domain containing 1, E3 ubiquitin protein ligase [Source:HGNC Symbol;Acc:HGNC:30892]	-
ENSG00000180592	SKIDA1	124.122	106.819	68.1021	70.4641	-0.735527	0.033199	70.5834	73.1976	42.4267	29.7347	-1.00527	0.0237854	protein_coding	SKI/DACH domain containing 1 [Source:HGNC Symbol;Acc:HGNC:32697]	-
ENSG00000213762	ZNF134	910.947	998.176	815.251	793.757	-0.24763	0.0332198	995.03	1052.92	821.737	795.603	-0.340827	0.00151468	protein_coding	zinc finger protein 134 [Source:HGNC Symbol;Acc:HGNC:12918]	zf-C2H2
ENSG00000183579	ZNRF3	697.241	764.789	875.457	882.873	0.265042	0.0280551	580.353	701.571	741.35	654.163	0.121916	0.377991	protein_coding	zinc and ring finger 3 [Source:HGNC Symbol;Acc:HGNC:18126]	-
ENSG00000175066	GK5	879.646	837.498	991.921	1074.58	0.267556	0.0173073	645.054	702.697	620.769	682.29	-0.0457668	0.72262	protein_coding	glycerol kinase 5 [Source:HGNC Symbol;Acc:HGNC:28635]	-
ENSG00000130175	PRKCSH	6379.87	6670.36	6976.02	7056.77	0.104316	0.0334881	6150.56	5961.66	6581.72	6468.49	0.107009	0.0162379	protein_coding	protein kinase C substrate 80K-H [Source:HGNC Symbol;Acc:HGNC:9411]	-
ENSG00000198933	TBKBP1	614.134	619.372	731.357	755.416	0.269208	0.0355179	669.562	729.724	784.893	720.061	0.104101	0.39865	protein_coding	TBK1 binding protein 1 [Source:HGNC Symbol;Acc:HGNC:30140]	-
ENSG00000142528	ZNF473	751.207	805.183	951.455	925.359	0.269278	0.0204883	916.604	911.029	1173.43	956.331	0.217313	0.0635319	protein_coding	zinc finger protein 473 [Source:HGNC Symbol;Acc:HGNC:23239]	zf-C2H2
ENSG00000187605	TET3	1293.03	1184.88	1500.22	1484.93	0.269751	0.00461407	1394.02	1430.17	1527.36	1448.96	0.0748235	0.386218	protein_coding	tet methylcytosine dioxygenase 3 [Source:HGNC Symbol;Acc:HGNC:28313]	-
ENSG00000118058	KMT2A	1965.44	1904.79	2284.87	2382.31	0.270387	0.000416504	1629.3	1913.27	1903.62	1623.35	-0.00755	0.938908	protein_coding	lysine methyltransferase 2A [Source:HGNC Symbol;Acc:HGNC:7132]	-
ENSG00000099290	WASHC2A	2042.08	1986.48	2224.67	2278.68	0.160991	0.0336933	2316.51	2516.87	2804.63	2577.27	0.154366	0.0340078	protein_coding	WASH complex subunit 2A [Source:HGNC Symbol;Acc:HGNC:23416]	-
ENSG00000160131	VMA21	1797.07	1743.22	1578.19	1547.1	-0.179478	0.0337281	2566.49	2519.12	2398.22	2127.23	-0.170724	0.0224569	protein_coding	VMA21, vacuolar ATPase assembly factor [Source:HGNC Symbol;Acc:HGNC:22082]	-
ENSG00000152147	GEMIN6	867.774	772.868	722.474	625.887	-0.281504	0.0339285	984.247	898.641	807.223	753.814	-0.272849	0.0163628	protein_coding	gem nuclear organelle associated protein 6 [Source:HGNC Symbol;Acc:HGNC:20044]	-
ENSG00000011258	MBTD1	1121.41	1083.45	1391.65	1267.32	0.270843	0.00743905	1475.39	1485.35	1432.46	1555.85	0.0151657	0.861503	protein_coding	mbt domain containing 1 [Source:HGNC Symbol;Acc:HGNC:19866]	-
ENSG00000185163	DDX51	879.646	1010.74	1139.97	1147.11	0.273215	0.0140349	949.935	930.173	1007.08	1017.41	0.106738	0.299112	protein_coding	DEAD-box helicase 51 [Source:HGNC Symbol;Acc:HGNC:20082]	-
ENSG00000083093	PALB2	575.278	642.71	752.084	721.22	0.273289	0.0393409	787.201	747.742	827.32	785.96	0.0701411	0.544514	protein_coding	partner and localizer of BRCA2 [Source:HGNC Symbol;Acc:HGNC:26144]	-
ENSG00000164164	OTUD4	2325.94	2053.8	2691.51	2603.03	0.274934	0.000581487	2292.98	2586.69	2416.09	2449.49	-0.002959	0.968237	protein_coding	OTU deubiquitinase 4 [Source:HGNC Symbol;Acc:HGNC:24949]	-
ENSG00000173889	PHC3	835.394	727.986	890.262	1006.19	0.279834	0.0253978	530.356	636.256	624.119	574.602	0.0392199	0.78267	protein_coding	polyhomeotic homolog 3 [Source:HGNC Symbol;Acc:HGNC:15682]	-
ENSG00000138709	LARP1B	1289.79	1179.5	1398.56	1446.59	0.205354	0.0341702	1291.09	1282.65	1559.74	1551.02	0.273212	0.00143106	protein_coding	La ribonucleoprotein domain family member 1B [Source:HGNC Symbol;Acc:HGNC:24704]	-
ENSG00000167747	C19orf48	3686.96	4087.85	4221.34	4334.58	0.137203	0.0342143	3283.11	3263.49	3681.07	3564.95	0.145737	0.0109137	protein_coding	chromosome 19 open reading frame 48 [Source:HGNC Symbol;Acc:HGNC:29667]	-
ENSG00000137818	RPLP1	35357.5	34304.2	33819.1	32305.7	-0.0750391	0.0343097	29755.8	31042.5	32689.7	31379.7	0.07544	0.0124943	protein_coding	ribosomal protein lateral stalk subunit P1 [Source:HGNC Symbol;Acc:HGNC:10372]	-
ENSG00000159314	ARHGAP27	599.023	673.23	797.485	750.235	0.281496	0.0315382	581.333	557.428	539.265	630.857	0.0420074	0.764552	protein_coding	Rho GTPase activating protein 27 [Source:HGNC Symbol;Acc:HGNC:31813]	-
ENSG00000163376	KBTBD8	175.929	109.512	79.9459	93.2613	-0.717186	0.0344215	173.518	141.891	99.3677	105.277	-0.624298	0.028463	protein_coding	kelch repeat and BTB domain containing 8 [Source:HGNC Symbol;Acc:HGNC:30691]	-
ENSG00000180357	ZNF609	1391.24	1380.57	1654.19	1716.01	0.281993	0.00131425	1317.56	1222.96	1383.33	1310.74	0.0828153	0.371397	protein_coding	zinc finger protein 609 [Source:HGNC Symbol;Acc:HGNC:29003]	-
ENSG00000108175	ZMIZ1	957.358	986.506	1193.27	1178.2	0.2865	0.00540051	821.513	935.803	934.503	755.421	-0.0590188	0.646747	protein_coding	zinc finger MIZ-type containing 1 [Source:HGNC Symbol;Acc:HGNC:16493]	zf-MIZ
ENSG00000150401	DCUN1D2	682.131	633.734	780.706	826.916	0.289692	0.0217195	451.93	467.339	542.615	540.046	0.2363	0.0977929	protein_coding	defective in cullin neddylation 1 domain containing 2 [Source:HGNC Symbol;Acc:HGNC:20328]	-
ENSG00000090020	SLC9A1	520.233	565.513	721.487	606.198	0.289719	0.0473168	588.195	613.734	629.701	629.25	0.0673117	0.602031	protein_coding	solute carrier family 9 member A1 [Source:HGNC Symbol;Acc:HGNC:11071]	-
ENSG00000123066	MED13L	2078.77	2009.82	2533.59	2463.13	0.289861	9.28659e-05	1603.81	1773.63	1733.91	1659.52	0.00685774	0.935249	protein_coding	mediator complex subunit 13 like [Source:HGNC Symbol;Acc:HGNC:22962]	-
ENSG00000225648	SBDSP1	561.247	580.773	761.954	634.177	0.289933	0.0418463	395.071	422.294	407.519	493.435	0.144887	0.376126	transcribed_unprocessed_pseudogene	SBDS, ribosome maturation factor pseudogene 1 [Source:HGNC Symbol;Acc:HGNC:21646]	-
ENSG00000119321	FKBP15	1109.54	1271.96	1388.69	1378.19	0.214929	0.0351482	1035.22	1120.49	1208.04	1269.75	0.202716	0.0385544	protein_coding	FK506 binding protein 15 [Source:HGNC Symbol;Acc:HGNC:23397]	-
ENSG00000141569	TRIM65	2181.31	2480.18	2887.92	2816.49	0.290133	0.00021022	2491.01	2649.75	2844.82	2758.89	0.124396	0.0602701	protein_coding	tripartite motif containing 65 [Source:HGNC Symbol;Acc:HGNC:27316]	-
ENSG00000128731	HERC2	1612.51	1741.42	2115.11	1990.61	0.291078	0.000576952	1986.14	2273.63	2172.69	2066.96	-0.00662705	0.934863	protein_coding	HECT and RLD domain containing E3 ubiquitin protein ligase 2 [Source:HGNC Symbol;Acc:HGNC:4868]	-
ENSG00000183763	TRAIP	488.932	457.796	576.4	581.329	0.291126	0.0457464	635.251	595.716	524.751	618.802	-0.1034	0.459385	protein_coding	TRAF interacting protein [Source:HGNC Symbol;Acc:HGNC:30764]	-
ENSG00000171316	CHD7	1201.28	1165.14	1459.75	1439.33	0.293325	0.00179978	1313.64	1404.27	1276.15	1275.38	-0.0904965	0.318195	protein_coding	chromodomain helicase DNA binding protein 7 [Source:HGNC Symbol;Acc:HGNC:20626]	-
ENSG00000007545	CRAMP1	762.001	696.569	889.275	898.417	0.29466	0.0141445	919.545	906.524	1009.31	917.756	0.0755056	0.484837	protein_coding	cramped chromatin regulator homolog 1 [Source:HGNC Symbol;Acc:HGNC:14122]	-
ENSG00000261150	EPPK1	499.726	543.072	636.606	643.503	0.294682	0.035039	440.166	516.888	405.286	461.289	-0.139094	0.38351	protein_coding	epiplakin 1 [Source:HGNC Symbol;Acc:HGNC:15577]	-
ENSG00000197102	DYNC1H1	6132.7	6392.1	7628.42	7745.87	0.295321	1.09028e-09	4584	5450.41	5746.58	5260.62	0.133492	0.323794	protein_coding	dynein cytoplasmic 1 heavy chain 1 [Source:HGNC Symbol;Acc:HGNC:2961]	-
ENSG00000008710	PKD1	1799.23	2191.14	2415.16	2494.22	0.297393	0.00122918	1989.08	2028.14	2190.56	2137.68	0.107262	0.135287	protein_coding	polycystin 1, transient receptor potential channel interacting [Source:HGNC Symbol;Acc:HGNC:9008]	-
ENSG00000140199	SLC12A6	582.833	584.364	703.721	732.619	0.299192	0.022329	666.621	704.949	771.495	715.239	0.115278	0.346236	protein_coding	solute carrier family 12 member 6 [Source:HGNC Symbol;Acc:HGNC:10914]	-
ENSG00000186174	BCL9L	575.278	580.773	714.578	708.786	0.299996	0.0220765	289.196	289.412	333.831	325.474	0.187801	0.298607	protein_coding	B cell CLL/lymphoma 9 like [Source:HGNC Symbol;Acc:HGNC:23688]	-
ENSG00000135093	USP30	636.799	640.017	748.136	825.88	0.301547	0.0186199	626.428	578.824	705.622	675.861	0.195112	0.127349	protein_coding	ubiquitin specific peptidase 30 [Source:HGNC Symbol;Acc:HGNC:20065]	-
ENSG00000116809	ZBTB17	429.57	473.954	571.465	545.06	0.304239	0.0434002	439.186	412.159	409.752	449.235	0.014294	0.927419	protein_coding	zinc finger and BTB domain containing 17 [Source:HGNC Symbol;Acc:HGNC:12936]	ZBTB
ENSG00000148143	ZNF462	426.332	452.411	532.973	554.386	0.3064	0.0421037	369.583	384.006	366.209	372.085	-0.0288005	0.861324	protein_coding	zinc finger protein 462 [Source:HGNC Symbol;Acc:HGNC:21684]	-
ENSG00000159388	BTG2	770.635	701.955	568.504	640.394	-0.284092	0.0361168	783.28	737.607	552.663	564.155	-0.445542	0.000395648	protein_coding	BTG anti-proliferation factor 2 [Source:HGNC Symbol;Acc:HGNC:1131]	-
ENSG00000155256	ZFYVE27	845.108	855.451	1073.84	1031.06	0.307701	0.0049675	823.473	726.346	767.029	812.48	0.0273607	0.820363	protein_coding	zinc finger FYVE-type containing 27 [Source:HGNC Symbol;Acc:HGNC:26559]	-
ENSG00000196313	POM121	3030.73	3328.45	4033.81	3845.47	0.308453	4.86222e-06	2704.72	2957.18	3118.36	2985.52	0.108442	0.10421	protein_coding	POM121 transmembrane nucleoporin [Source:HGNC Symbol;Acc:HGNC:19702]	-
ENSG00000116138	DNAJC16	431.728	407.529	494.48	545.06	0.309228	0.0476838	488.202	481.978	589.507	542.457	0.220583	0.118005	protein_coding	DnaJ heat shock protein family (Hsp40) member C16 [Source:HGNC Symbol;Acc:HGNC:29157]	-
ENSG00000211459	MT-RNR1	23323	22174.4	26857.9	29531.7	0.309729	7.62493e-12	20868.2	23020.1	21633.1	24422.6	0.0697157	0.488457	Mt_rRNA	mitochondrially encoded 12S RNA [Source:HGNC Symbol;Acc:HGNC:7470]	-
ENSG00000103978	TMEM87A	669.179	768.38	926.78	856.967	0.309877	0.0139321	747.008	792.786	866.397	777.119	0.0923961	0.435946	protein_coding	transmembrane protein 87A [Source:HGNC Symbol;Acc:HGNC:24522]	-
ENSG00000198521	ZNF43	484.615	417.403	542.843	574.075	0.310005	0.0442928	463.694	522.518	547.081	475.755	0.0509034	0.736064	protein_coding	zinc finger protein 43 [Source:HGNC Symbol;Acc:HGNC:13109]	zf-C2H2
ENSG00000084112	SSH1	1443.05	1505.34	1808.16	1860.04	0.314539	0.000232628	1153.84	1337.83	1353.19	1445.75	0.170211	0.0860084	protein_coding	slingshot protein phosphatase 1 [Source:HGNC Symbol;Acc:HGNC:30579]	-
ENSG00000147650	LRP12	419.856	418.3	509.285	533.662	0.315281	0.0396511	538.199	577.698	715.671	567.37	0.197987	0.177992	protein_coding	LDL receptor related protein 12 [Source:HGNC Symbol;Acc:HGNC:31708]	-
ENSG00000260784	AC026150.2	2.15864	1.79528	10.8569	15.5435	2.74429	0.0368808	0	2.25223	3.34947	22.5019	3.59408	0.0268482	unprocessed_pseudogene	golgin A6 family-like pseudogene	-
ENSG00000181027	FKRP	514.836	529.608	647.463	652.829	0.315692	0.0216207	574.471	753.372	717.904	718.454	0.115525	0.415552	protein_coding	fukutin related protein [Source:HGNC Symbol;Acc:HGNC:17997]	-
ENSG00000164096	C4orf3	1124.65	1122.05	956.39	976.134	-0.217367	0.0370738	967.581	994.361	856.349	759.439	-0.282541	0.0119479	protein_coding	chromosome 4 open reading frame 3 [Source:HGNC Symbol;Acc:HGNC:19225]	-
ENSG00000104689	TNFRSF10A	651.91	726.191	847.821	869.402	0.315964	0.0108557	890.135	831.074	879.795	902.487	0.0501525	0.648531	protein_coding	TNF receptor superfamily member 10a [Source:HGNC Symbol;Acc:HGNC:11904]	-
ENSG00000244716	BX679664.3	1109.54	868.018	1240.64	1217.58	0.316178	0.00944463	1199.92	1708.32	1545.22	1560.67	0.0952975	0.70595	processed_pseudogene	ribosomal protein L17 (RPL17) pseudogene	-
ENSG00000158321	AUTS2	1041.54	969.451	1248.54	1253.85	0.316291	0.00202824	898.958	844.588	922.222	937.044	0.0923993	0.392966	protein_coding	AUTS2, activator of transcription and developmental regulator [Source:HGNC Symbol;Acc:HGNC:14262]	-
ENSG00000188342	GTF2F2	1198.05	876.097	1256.43	1322.24	0.316393	0.015571	797.985	983.1	981.396	939.455	0.109986	0.360414	protein_coding	general transcription factor IIF subunit 2 [Source:HGNC Symbol;Acc:HGNC:4653]	-
ENSG00000150347	ARID5B	619.53	693.876	796.498	842.46	0.317898	0.0129285	552.904	581.076	647.565	667.824	0.215316	0.0975765	protein_coding	AT-rich interaction domain 5B [Source:HGNC Symbol;Acc:HGNC:17362]	ARID
ENSG00000166225	FRS2	1124.65	1077.17	1427.18	1318.09	0.319001	0.00138391	1308.73	1235.35	1375.52	1485.93	0.170551	0.0631945	protein_coding	fibroblast growth factor receptor substrate 2 [Source:HGNC Symbol;Acc:HGNC:16971]	-
ENSG00000125814	NAPB	457.632	389.576	490.532	566.821	0.321192	0.0495645	450.95	425.672	407.519	491.827	0.0401896	0.802478	protein_coding	NSF attachment protein beta [Source:HGNC Symbol;Acc:HGNC:15751]	-
ENSG00000083168	KAT6A	2096.04	1960.45	2529.65	2535.67	0.321194	2.04969e-05	2514.53	2707.19	3030.16	2705.85	0.13434	0.0666267	protein_coding	lysine acetyltransferase 6A [Source:HGNC Symbol;Acc:HGNC:13013]	-
ENSG00000106571	GLI3	803.015	777.356	993.895	985.461	0.325226	0.00391802	551.923	612.608	626.352	658.984	0.144558	0.276375	protein_coding	GLI family zinc finger 3 [Source:HGNC Symbol;Acc:HGNC:4319]	zf-C2H2
ENSG00000123094	RASSF8	782.508	809.671	970.208	1026.91	0.326306	0.00405451	728.382	688.058	812.806	797.21	0.183763	0.117508	protein_coding	Ras association domain family member 8 [Source:HGNC Symbol;Acc:HGNC:13232]	-
ENSG00000198369	SPRED2	619.53	570.001	682.995	808.264	0.326669	0.0191272	375.465	364.862	289.171	319.045	-0.281421	0.108427	protein_coding	sprouty related EVH1 domain containing 2 [Source:HGNC Symbol;Acc:HGNC:17722]	-
ENSG00000154237	LRRK1	465.187	454.206	561.595	591.691	0.327162	0.0256169	562.707	551.797	541.498	552.904	-0.0259772	0.848248	protein_coding	leucine rich repeat kinase 1 [Source:HGNC Symbol;Acc:HGNC:18608]	-
ENSG00000142687	KIAA0319L	1480.83	1500.85	1323.55	1291.15	-0.189548	0.037686	1651.85	1737.6	1417.94	1512.45	-0.208058	0.0138218	protein_coding	KIAA0319 like [Source:HGNC Symbol;Acc:HGNC:30071]	-
ENSG00000063169	BICRA	419.856	385.088	489.545	522.263	0.330932	0.0365267	398.992	439.186	492.373	475.755	0.208259	0.17177	protein_coding	BRD4 interacting chromatin remodeling complex associated protein [Source:HGNC Symbol;Acc:HGNC:4332]	-
ENSG00000011028	MRC2	377.762	432.663	514.22	506.719	0.331429	0.0374541	297.039	350.222	295.87	300.561	-0.116023	0.532282	protein_coding	mannose receptor C type 2 [Source:HGNC Symbol;Acc:HGNC:16875]	-
ENSG00000103995	CEP152	450.077	441.639	557.647	565.785	0.333473	0.0240507	539.179	480.852	508.003	590.675	0.109023	0.461715	protein_coding	centrosomal protein 152 [Source:HGNC Symbol;Acc:HGNC:29298]	-
ENSG00000137267	TUBB2A	513.757	493.702	387.886	415.531	-0.326305	0.0378707	534.277	564.185	379.607	321.456	-0.651745	3.65381e-05	protein_coding	tubulin beta 2A class IIa [Source:HGNC Symbol;Acc:HGNC:12412]	-
ENSG00000105373	NOP53	5217.44	5634.49	5857.77	5896.18	0.114549	0.0379104	6682.88	6405.35	6831.81	7090.51	0.0894087	0.0472869	protein_coding	NOP53 ribosome biogenesis factor [Source:HGNC Symbol;Acc:HGNC:4333]	-
ENSG00000135749	PCNX2	568.802	539.482	669.177	727.438	0.334055	0.0139899	536.238	566.437	617.42	642.912	0.194277	0.142846	protein_coding	pecanex 2 [Source:HGNC Symbol;Acc:HGNC:8736]	-
ENSG00000170776	AKAP13	1030.75	1064.6	1289.99	1371.98	0.344715	0.000574142	922.486	1102.47	1203.58	1072.86	0.168488	0.138818	protein_coding	A-kinase anchoring protein 13 [Source:HGNC Symbol;Acc:HGNC:371]	-
ENSG00000183248	PRR36	98.2182	96.0475	131.269	169.943	0.632366	0.038008	130.383	158.783	214.366	213.768	0.568508	0.0195236	protein_coding	proline rich 36 [Source:HGNC Symbol;Acc:HGNC:26172]	-
ENSG00000099860	GADD45B	961.675	935.341	1208.07	1203.07	0.346366	0.00077081	382.327	376.123	485.674	414.678	0.244065	0.133712	protein_coding	growth arrest and DNA damage inducible beta [Source:HGNC Symbol;Acc:HGNC:4096]	-
ENSG00000185485	SDHAP1	359.414	386.883	530.012	421.748	0.350572	0.0445394	382.327	335.583	338.297	407.445	0.057361	0.746859	transcribed_unprocessed_pseudogene	succinate dehydrogenase complex flavoprotein subunit A pseudogene 1 [Source:HGNC Symbol;Acc:HGNC:32455]	-
ENSG00000126464	PRR12	989.737	1075.37	1271.24	1364.72	0.350916	0.000689054	1238.15	1409.9	1431.34	1518.88	0.158136	0.095206	protein_coding	proline rich 12 [Source:HGNC Symbol;Acc:HGNC:29217]	-
ENSG00000169564	PCBP1	2269.81	2549.3	2163.47	2132.57	-0.166742	0.0381365	2597.86	2539.39	2343.51	2286.35	-0.150803	0.0240913	protein_coding	poly(rC) binding protein 1 [Source:HGNC Symbol;Acc:HGNC:8647]	-
ENSG00000157625	TAB3	364.81	351.875	497.441	417.603	0.353448	0.0393619	351.937	367.114	384.073	424.322	0.171575	0.300057	protein_coding	TGF-beta activated kinase 1 (MAP3K7) binding protein 3 [Source:HGNC Symbol;Acc:HGNC:30681]	-
ENSG00000155846	PPARGC1B	428.49	381.497	501.389	538.843	0.362249	0.0224422	458.792	441.438	487.907	538.439	0.190826	0.197819	protein_coding	PPARG coactivator 1 beta [Source:HGNC Symbol;Acc:HGNC:30022]	-
ENSG00000010818	HIVEP2	525.629	504.474	650.424	673.554	0.362546	0.00853381	626.428	603.599	669.895	647.733	0.0980981	0.440464	protein_coding	human immunodeficiency virus type I enhancer binding protein 2 [Source:HGNC Symbol;Acc:HGNC:4921]	zf-C2H2
ENSG00000168802	CHTF8	2344.28	2414.65	2181.24	2095.27	-0.15439	0.0385334	1926.34	1858.09	1637.89	1752.74	-0.157375	0.0478033	protein_coding	chromosome transmission fidelity factor 8 [Source:HGNC Symbol;Acc:HGNC:24353]	-
ENSG00000116675	DNAJC6	708.034	760.301	894.21	1001	0.367	0.00255416	596.038	648.643	634.167	609.159	-0.00160764	0.990169	protein_coding	DnaJ heat shock protein family (Hsp40) member C6 [Source:HGNC Symbol;Acc:HGNC:15469]	-
ENSG00000198840	MT-ND3	22602.1	18751.7	27813.3	25647.9	0.370535	0.0112519	20651.5	26782.4	27089.4	27581.7	0.204898	0.267059	protein_coding	mitochondrially encoded NADH:ubiquinone oxidoreductase core subunit 3 [Source:HGNC Symbol;Acc:HGNC:7458]	-
ENSG00000066654	THUMPD1	1351.31	1265.67	1132.07	1138.82	-0.203949	0.0386581	1665.57	1563.05	1403.43	1351.72	-0.230232	0.00744692	protein_coding	THUMP domain containing 1 [Source:HGNC Symbol;Acc:HGNC:23807]	-
ENSG00000115963	RND3	730.7	684.899	917.897	912.924	0.371959	0.00174693	738.185	724.093	691.108	687.915	-0.0848809	0.47894	protein_coding	Rho family GTPase 3 [Source:HGNC Symbol;Acc:HGNC:671]	-
ENSG00000102908	NFAT5	836.474	783.64	1010.67	1092.19	0.376879	0.000928596	571.53	748.868	738.001	861.502	0.280928	0.0526364	protein_coding	nuclear factor of activated T cells 5 [Source:HGNC Symbol;Acc:HGNC:7774]	RHD
ENSG00000162924	REL	342.145	350.08	409.599	491.176	0.379132	0.0291916	492.123	534.906	611.837	589.068	0.225757	0.10049	protein_coding	REL proto-oncogene, NF-kB subunit [Source:HGNC Symbol;Acc:HGNC:9954]	RHD
ENSG00000178209	PLEC	2158.64	2437.09	3056.7	2930.48	0.380489	8.95119e-07	1967.51	2311.92	2131.38	2146.52	0.000780403	0.992515	protein_coding	plectin [Source:HGNC Symbol;Acc:HGNC:9069]	-
ENSG00000168769	TET2	460.87	481.135	621.802	607.234	0.383198	0.00742826	647.995	615.986	679.943	748.992	0.178443	0.159622	protein_coding	tet methylcytosine dioxygenase 2 [Source:HGNC Symbol;Acc:HGNC:25941]	-
ENSG00000142798	HSPG2	702.638	844.679	1075.82	946.084	0.384309	0.00278813	390.17	561.932	535.916	440.394	0.0358454	0.844437	protein_coding	heparan sulfate proteoglycan 2 [Source:HGNC Symbol;Acc:HGNC:5273]	-
ENSG00000197283	SYNGAP1	488.932	442.537	615.88	602.053	0.388261	0.00783208	488.202	541.662	500.188	589.871	0.0861779	0.562134	protein_coding	synaptic Ras GTPase activating protein 1 [Source:HGNC Symbol;Acc:HGNC:11497]	-
ENSG00000169914	OTUD3	924.978	1059.22	785.641	882.873	-0.251597	0.0391969	1313.64	1359.22	1133.24	1152.42	-0.225038	0.0144418	protein_coding	OTU deubiquitinase 3 [Source:HGNC Symbol;Acc:HGNC:29038]	-
ENSG00000229180	AC006001.3	273.068	289.04	342.484	394.806	0.390213	0.0381784	154.891	185.809	177.522	200.91	0.156071	0.522465	transcribed_unprocessed_pseudogene	RAB guanine nucleotide exchange factor (GEF) 1 (RABGEF1) pseudogene	-
ENSG00000165732	DDX21	12785.6	12764.4	13403.3	13586.1	0.0790504	0.0392968	11707	11872.7	12826.3	12591.4	0.108098	0.00144796	protein_coding	DExD-box helicase 21 [Source:HGNC Symbol;Acc:HGNC:2744]	-
ENSG00000103404	USP31	392.873	381.497	487.571	527.444	0.390577	0.0136615	526.435	565.311	615.187	601.926	0.157126	0.241927	protein_coding	ubiquitin specific peptidase 31 [Source:HGNC Symbol;Acc:HGNC:20060]	-
ENSG00000132510	KDM6B	388.556	409.324	531.986	515.009	0.391388	0.0116531	470.556	470.717	568.294	539.242	0.233532	0.0991365	protein_coding	lysine demethylase 6B [Source:HGNC Symbol;Acc:HGNC:29012]	-
ENSG00000103512	NOMO1	2932.51	3226.12	3932.15	4158.42	0.392625	8.40473e-09	3134.1	2657.64	3115.01	3123.75	0.106205	0.156146	protein_coding	NODAL modulator 1 [Source:HGNC Symbol;Acc:HGNC:30060]	-
ENSG00000116285	ERRFI1	1526.16	1473.03	1900.94	2039.31	0.393963	4.16895e-06	733.283	770.264	809.456	888.825	0.178144	0.127684	protein_coding	ERBB receptor feedback inhibitor 1 [Source:HGNC Symbol;Acc:HGNC:18185]	-
ENSG00000189319	FAM53B	980.023	1076.27	1368.95	1335.71	0.394294	0.000106652	1108.75	1109.23	1262.75	1203.85	0.152259	0.108786	protein_coding	family with sequence similarity 53 member B [Source:HGNC Symbol;Acc:HGNC:28968]	-
ENSG00000147144	CCDC120	351.859	490.111	482.636	627.959	0.396073	0.0361504	504.868	489.861	503.538	511.115	0.0286319	0.840544	protein_coding	coiled-coil domain containing 120 [Source:HGNC Symbol;Acc:HGNC:28910]	-
ENSG00000225361	PPP1R26-AS1	293.575	273.78	385.912	363.719	0.403076	0.0281634	200.967	206.079	248.978	244.306	0.277104	0.190645	antisense	PPP1R26 antisense RNA 1 [Source:HGNC Symbol;Acc:HGNC:48717]	-
ENSG00000166261	ZNF202	378.842	348.284	484.61	480.814	0.410147	0.0116218	288.216	286.034	358.394	353.601	0.309809	0.0807209	protein_coding	zinc finger protein 202 [Source:HGNC Symbol;Acc:HGNC:12994]	zf-C2H2
ENSG00000277053	GTF2IP1	438.204	275.576	448.092	502.575	0.417282	0.0433741	307.822	664.409	544.848	298.954	-0.204749	0.76101	transcribed_unprocessed_pseudogene	general transcription factor IIi pseudogene 1 [Source:HGNC Symbol;Acc:HGNC:4660]	-
ENSG00000198727	MT-CYB	31659.7	27913.9	35809.8	44228.6	0.426032	0.0158605	27222.7	32211.5	32703.1	40885.2	0.308236	0.123072	protein_coding	mitochondrially encoded cytochrome b [Source:HGNC Symbol;Acc:HGNC:7427]	-
ENSG00000225630	MTND2P28	1739.87	1894.02	2219.73	2684.89	0.431615	5.72821e-06	1679.3	1684.67	1698.18	2091.07	0.174606	0.0682051	unprocessed_pseudogene	MT-ND2 pseudogene 28 [Source:HGNC Symbol;Acc:HGNC:42129]	-
ENSG00000153814	JAZF1	337.827	341.103	444.144	472.524	0.432813	0.00936427	267.629	236.485	352.811	291.721	0.34954	0.0778189	protein_coding	JAZF zinc finger 1 [Source:HGNC Symbol;Acc:HGNC:28917]	-
ENSG00000176542	USF3	450.077	400.347	651.411	497.393	0.43576	0.0103842	307.822	361.484	343.879	356.012	0.0668573	0.706454	protein_coding	upstream transcription factor family member 3 [Source:HGNC Symbol;Acc:HGNC:30494]	bHLH
ENSG00000158691	ZSCAN12	636.799	654.38	530.012	532.625	-0.28137	0.0402444	805.828	762.381	624.119	601.122	-0.357523	0.00348021	protein_coding	zinc finger and SCAN domain containing 12 [Source:HGNC Symbol;Acc:HGNC:13172]	zf-C2H2
ENSG00000271254	AC240274.1	821.363	1030.49	1290.98	1223.79	0.439323	0.000265132	1135.22	1115.98	1170.08	1388.69	0.187515	0.0731448	protein_coding	neuroblastoma breakpoint family member 1 [Source:NCBI gene;Acc:102724250]	-
ENSG00000166483	WEE1	1734.47	1815.93	1646.29	1476.64	-0.185205	0.0402702	2046.92	1966.2	1751.77	1661.93	-0.23495	0.00245835	protein_coding	WEE1 G2 checkpoint kinase [Source:HGNC Symbol;Acc:HGNC:12761]	-
ENSG00000106246	PTCD1	195.357	186.709	278.33	239.371	0.439363	0.0498288	226.455	174.548	244.512	267.612	0.351845	0.114615	protein_coding	pentatricopeptide repeat domain 1 [Source:HGNC Symbol;Acc:HGNC:22198]	-
ENSG00000185760	KCNQ5	348.621	331.229	405.651	463.198	0.354178	0.0404153	488.202	459.456	627.468	608.355	0.381683	0.00565751	protein_coding	potassium voltage-gated channel subfamily Q member 5 [Source:HGNC Symbol;Acc:HGNC:6299]	-
ENSG00000167548	KMT2D	2637.86	2785.38	3685.41	3676.57	0.440312	1.30121e-11	2266.51	2995.47	3006.71	2776.57	0.136399	0.511748	protein_coding	lysine methyltransferase 2D [Source:HGNC Symbol;Acc:HGNC:7133]	-
ENSG00000196437	ZNF569	426.332	385.985	579.361	524.336	0.443835	0.00461129	569.569	564.185	647.565	625.232	0.166011	0.203121	protein_coding	zinc finger protein 569 [Source:HGNC Symbol;Acc:HGNC:24737]	zf-C2H2
ENSG00000198763	MT-ND2	27314.4	24477.7	33082.8	37647.5	0.449625	0.000223732	23950.3	28138.3	24875.4	28407.9	0.0328347	0.791072	protein_coding	mitochondrially encoded NADH:ubiquinone oxidoreductase core subunit 2 [Source:HGNC Symbol;Acc:HGNC:7456]	-
ENSG00000172466	ZNF24	2315.14	2086.12	1877.25	2024.81	-0.172968	0.0406844	3917.38	3787.13	3476.75	3645.31	-0.112745	0.0482231	protein_coding	zinc finger protein 24 [Source:HGNC Symbol;Acc:HGNC:13032]	zf-C2H2
ENSG00000140836	ZFHX3	463.029	454.206	651.411	603.089	0.452241	0.00174074	310.763	355.853	283.589	243.503	-0.341209	0.0761459	protein_coding	zinc finger homeobox 3 [Source:HGNC Symbol;Acc:HGNC:777]	Homeobox
ENSG00000180957	PITPNB	2268.73	2251.28	2433.91	2583.34	0.150491	0.0408977	2761.58	2699.3	3089.33	3085.98	0.177118	0.00390547	protein_coding	phosphatidylinositol transfer protein beta [Source:HGNC Symbol;Acc:HGNC:9002]	-
ENSG00000198938	MT-CO3	39317.5	32507.1	44183.4	54249	0.454669	0.022908	36248.5	42162.9	43831.2	56030.6	0.348903	0.0992478	protein_coding	mitochondrially encoded cytochrome c oxidase III [Source:HGNC Symbol;Acc:HGNC:7422]	-
ENSG00000144535	DIS3L2	220.181	216.331	268.46	331.596	0.458725	0.0317491	233.317	324.322	281.356	263.594	-0.0316284	0.881439	protein_coding	DIS3 like 3'-5' exoribonuclease 2 [Source:HGNC Symbol;Acc:HGNC:28648]	-
ENSG00000090686	USP48	1955.73	1856.32	1697.62	1693.21	-0.168365	0.0410544	2286.12	2300.66	1881.29	2107.14	-0.199381	0.00974739	protein_coding	ubiquitin specific peptidase 48 [Source:HGNC Symbol;Acc:HGNC:18533]	-
ENSG00000265972	TXNIP	327.034	324.946	201.345	279.784	-0.439398	0.0413434	629.369	604.725	211.017	169.568	-1.70555	5.42783e-23	protein_coding	thioredoxin interacting protein [Source:HGNC Symbol;Acc:HGNC:16952]	-
ENSG00000170425	ADORA2B	237.451	223.512	299.057	334.704	0.459808	0.0232066	320.566	293.917	302.569	249.932	-0.158492	0.415725	protein_coding	adenosine A2b receptor [Source:HGNC Symbol;Acc:HGNC:264]	-
ENSG00000169122	FAM110B	173.771	162.473	225.033	237.298	0.460229	0.0491004	190.183	222.971	259.026	286.096	0.403686	0.0565765	protein_coding	family with sequence similarity 110 member B [Source:HGNC Symbol;Acc:HGNC:28587]	-
ENSG00000168661	ZNF30	166.215	177.733	251.682	221.755	0.460405	0.0487957	216.652	218.467	262.375	241.092	0.208722	0.316918	protein_coding	zinc finger protein 30 [Source:HGNC Symbol;Acc:HGNC:13090]	zf-C2H2
ENSG00000250251	PKD1P6	417.697	412.914	578.374	564.749	0.46097	0.00204911	521.533	522.518	615.187	603.533	0.222775	0.0968835	transcribed_unprocessed_pseudogene	polycystin 1, transient receptor potential channel interacting pseudogene 6 [Source:HGNC Symbol;Acc:HGNC:30070]	-
ENSG00000020922	MRE11	1440.89	1280.93	1188.33	1169.91	-0.205645	0.0418789	1225.41	1287.15	985.862	1107.42	-0.260443	0.00990523	protein_coding	MRE11 homolog, double strand break repair nuclease [Source:HGNC Symbol;Acc:HGNC:7230]	-
ENSG00000150457	LATS2	298.972	240.568	322.745	420.712	0.464382	0.0254509	69.6031	93.4677	117.232	134.208	0.630789	0.0518963	protein_coding	large tumor suppressor kinase 2 [Source:HGNC Symbol;Acc:HGNC:6515]	-
ENSG00000084444	FAM234B	532.105	563.718	717.539	802.047	0.470596	0.000504564	652.897	688.058	723.486	650.144	0.0329657	0.795203	protein_coding	family with sequence similarity 234 member B [Source:HGNC Symbol;Acc:HGNC:29288]	-
ENSG00000272645	GTF2IP20	268.751	216.331	333.601	337.813	0.471822	0.0200631	308.803	296.169	321.549	341.547	0.13324	0.457982	transcribed_unprocessed_pseudogene	general transcription factor IIi pseudogene 20 [Source:HGNC Symbol;Acc:HGNC:51732]	-
ENSG00000198888	MT-ND1	13123.5	11393.7	15380.2	18657.4	0.473375	0.00585664	16438.1	18940.2	19467.1	25347.6	0.341188	0.112213	protein_coding	mitochondrially encoded NADH:ubiquinone oxidoreductase core subunit 1 [Source:HGNC Symbol;Acc:HGNC:7455]	-
ENSG00000138767	CNOT6L	1263.88	1203.74	1364.02	1461.09	0.195566	0.0423486	1530.29	1613.73	1885.75	1919.89	0.276468	0.000492656	protein_coding	CCR4-NOT transcription complex subunit 6 like [Source:HGNC Symbol;Acc:HGNC:18042]	-
ENSG00000167525	PROCA1	219.102	196.583	246.747	335.741	0.487301	0.0328635	101.954	63.0626	102.717	96.4367	0.265287	0.456326	protein_coding	protein interacting with cyclin A1 [Source:HGNC Symbol;Acc:HGNC:28600]	-
ENSG00000104081	BMF	697.241	763.892	638.58	569.93	-0.274431	0.0425952	1208.74	1248.86	951.25	1039.11	-0.301869	0.00249524	protein_coding	Bcl2 modifying factor [Source:HGNC Symbol;Acc:HGNC:24132]	-
ENSG00000114978	MOB1A	3996.73	3759.32	3617.31	3478.64	-0.127676	0.0427064	3947.77	3703.8	3407.53	3464.49	-0.155226	0.00768163	protein_coding	MOB kinase activator 1A [Source:HGNC Symbol;Acc:HGNC:16015]	-
ENSG00000076641	PAG1	152.184	152.599	204.306	225.899	0.496906	0.0419083	316.645	421.168	376.258	405.034	0.086478	0.634307	protein_coding	phosphoprotein membrane anchor with glycosphingolipid microdomains 1 [Source:HGNC Symbol;Acc:HGNC:30043]	-
ENSG00000261609	GAN	296.813	267.497	395.782	410.35	0.515908	0.00439079	262.727	287.16	296.987	294.132	0.105064	0.579265	protein_coding	gigaxonin [Source:HGNC Symbol;Acc:HGNC:4137]	-
ENSG00000198886	MT-ND4	26953.9	23469.7	32490.6	40258.8	0.528853	0.00391223	30550.9	34102.2	35668.5	45373.5	0.326	0.0860731	protein_coding	mitochondrially encoded NADH:ubiquinone oxidoreductase core subunit 4 [Source:HGNC Symbol;Acc:HGNC:7459]	-
ENSG00000198899	MT-ATP6	39669.4	35951.4	49851.7	59482	0.531896	0.000253321	40584.5	45899.4	46084.3	57244.1	0.256773	0.149592	protein_coding	mitochondrially encoded ATP synthase membrane subunit 6 [Source:HGNC Symbol;Acc:HGNC:7414]	-
ENSG00000176531	PHLDB3	126.281	145.418	190.488	204.139	0.536237	0.0379336	148.029	188.062	166.357	190.463	0.0915766	0.716655	protein_coding	pleckstrin homology like domain family B member 3 [Source:HGNC Symbol;Acc:HGNC:30499]	-
ENSG00000116741	RGS2	137.074	148.111	187.527	226.936	0.537716	0.0354284	203.908	207.206	261.259	223.412	0.234331	0.279701	protein_coding	regulator of G protein signaling 2 [Source:HGNC Symbol;Acc:HGNC:9998]	-
ENSG00000111860	CEP85L	322.717	315.969	506.324	421.748	0.539899	0.00210843	441.146	516.888	483.441	514.329	0.0614737	0.684718	protein_coding	centrosomal protein 85 like [Source:HGNC Symbol;Acc:HGNC:21638]	-
ENSG00000169946	ZFPM2	164.057	189.402	265.499	251.805	0.547554	0.0159232	159.793	197.07	236.696	198.499	0.285045	0.230783	protein_coding	zinc finger protein, FOG family member 2 [Source:HGNC Symbol;Acc:HGNC:16700]	-
ENSG00000171132	PRKCE	175.929	195.686	243.786	303.617	0.556762	0.0147694	206.849	202.701	246.745	246.717	0.268662	0.203571	protein_coding	protein kinase C epsilon [Source:HGNC Symbol;Acc:HGNC:9401]	-
ENSG00000198712	MT-CO2	82027.3	75777	111238	121793	0.562402	8.67077e-11	84992.3	96192.9	98830.7	116594	0.249744	0.095852	protein_coding	mitochondrially encoded cytochrome c oxidase II [Source:HGNC Symbol;Acc:HGNC:7421]	-
ENSG00000088986	DYNLL1	3219.61	3014.28	2813.9	2853.79	-0.13678	0.04411	2435.13	2333.31	2042.06	2140.09	-0.188627	0.00809453	protein_coding	dynein light chain LC8-type 1 [Source:HGNC Symbol;Acc:HGNC:15476]	-
ENSG00000100344	PNPLA3	126.281	94.2522	169.762	157.508	0.573765	0.0498878	132.344	147.521	142.911	132.601	-0.0232271	0.931706	protein_coding	patatin like phospholipase domain containing 3 [Source:HGNC Symbol;Acc:HGNC:18590]	-
ENSG00000131051	RBM39	4645.4	4542.06	4815.51	5133.51	0.114947	0.0445268	5228.08	4924.51	5429.5	5656.82	0.127121	0.012565	protein_coding	RNA binding motif protein 39 [Source:HGNC Symbol;Acc:HGNC:15923]	-
ENSG00000137502	RAB30	146.788	161.575	246.747	215.537	0.583135	0.0159103	206.849	168.918	168.59	220.197	0.0525237	0.831801	protein_coding	RAB30, member RAS oncogene family [Source:HGNC Symbol;Acc:HGNC:9770]	-
ENSG00000216866	RPS2P55	125.201	87.9687	186.54	139.892	0.62	0.0454292	71.5638	153.152	141.794	101.259	0.113525	0.756441	processed_pseudogene	ribosomal protein S2 pseudogene 55 [Source:HGNC Symbol;Acc:HGNC:36140]	-
ENSG00000154309	DISP1	86.3457	118.488	164.827	152.327	0.626509	0.0373843	132.344	156.53	179.755	165.55	0.257557	0.316144	protein_coding	dispatched RND transporter family member 1 [Source:HGNC Symbol;Acc:HGNC:19711]	-
ENSG00000124226	RNF114	3295.17	3408.34	3648.89	3654.81	0.123345	0.0448774	2379.25	2269.13	2688.51	2594.95	0.183582	0.00676118	protein_coding	ring finger protein 114 [Source:HGNC Symbol;Acc:HGNC:13094]	-
ENSG00000223573	TINCR	84.187	88.8664	122.386	146.109	0.632364	0.0462489	61.7605	59.6842	52.4751	66.7021	-0.0220176	0.957452	protein_coding	TINCR ubiquitin domain containing [Source:HGNC Symbol;Acc:HGNC:14607]	-
ENSG00000116717	GADD45A	867.774	779.152	1349.21	1237.27	0.65282	4.052e-09	733.283	729.724	916.639	798.818	0.226933	0.0588817	protein_coding	growth arrest and DNA damage inducible alpha [Source:HGNC Symbol;Acc:HGNC:4095]	-
ENSG00000228253	MT-ATP8	2007.54	1503.55	2568.14	2997.83	0.665088	0.00432247	2325.33	2664.39	2783.41	3494.22	0.331906	0.0783743	protein_coding	mitochondrially encoded ATP synthase membrane subunit 8 [Source:HGNC Symbol;Acc:HGNC:7415]	-
ENSG00000248527	MTATP6P1	1999.98	1293.5	2562.22	2819.6	0.708822	0.0246409	1287.17	2418.9	2391.52	2533.88	0.41056	0.357186	unprocessed_pseudogene	MT-ATP6 pseudogene 1 [Source:HGNC Symbol;Acc:HGNC:44575]	-
ENSG00000135338	LCA5	158.66	115.796	234.903	212.428	0.709409	0.00662887	248.022	188.062	225.531	209.75	-0.00678004	0.976343	protein_coding	LCA5, lebercilin [Source:HGNC Symbol;Acc:HGNC:31923]	-
ENSG00000138639	ARHGAP24	58.2833	78.9923	118.438	106.732	0.709716	0.0462045	95.0916	92.3416	102.717	110.902	0.190048	0.548634	protein_coding	Rho GTPase activating protein 24 [Source:HGNC Symbol;Acc:HGNC:25361]	-
ENSG00000198576	ARC	94.9802	73.6065	123.373	153.363	0.718172	0.0273656	71.5638	72.0715	77.0379	69.9166	0.030763	0.934031	protein_coding	activity regulated cytoskeleton associated protein [Source:HGNC Symbol;Acc:HGNC:648]	-
ENSG00000104853	CLPTM1	2254.7	2269.23	2061.81	2015.48	-0.149963	0.0458409	2440.03	2345.7	2205.07	2086.25	-0.158872	0.0255071	protein_coding	CLPTM1, transmembrane protein [Source:HGNC Symbol;Acc:HGNC:2087]	-
ENSG00000164061	BSN	121.963	118.488	189.501	208.283	0.726428	0.0056584	270.57	307.43	299.22	301.365	0.0568048	0.762782	protein_coding	bassoon presynaptic cytomatrix protein [Source:HGNC Symbol;Acc:HGNC:1117]	-
ENSG00000183044	ABAT	50.7281	83.4805	123.373	110.877	0.796904	0.0305801	128.423	139.639	145.144	139.03	0.0841415	0.755858	protein_coding	4-aminobutyrate aminotransferase [Source:HGNC Symbol;Acc:HGNC:23]	-
ENSG00000244968	LIFR-AS1	42.0935	43.9844	84.8808	70.4641	0.851551	0.0462846	47.0556	36.0357	71.4554	41.7893	0.434004	0.368433	antisense	LIFR antisense RNA 1 [Source:HGNC Symbol;Acc:HGNC:43600]	-
ENSG00000159915	ZNF233	51.8074	59.2442	107.582	95.3337	0.867775	0.0207852	123.521	94.5938	147.377	143.048	0.40945	0.158546	protein_coding	zinc finger protein 233 [Source:HGNC Symbol;Acc:HGNC:30946]	zf-C2H2
ENSG00000174028	FAM3C2	65.8386	69.1183	114.49	152.327	0.981836	0.00397416	63.7212	56.3059	104.95	38.5747	0.243108	0.608912	processed_pseudogene	family with sequence similarity 3 member C2 (pseudogene) [Source:HGNC Symbol;Acc:HGNC:34501]	-
ENSG00000113070	HBEGF	104.694	120.284	208.254	239.371	0.989848	0.000154943	90.1899	87.8371	140.678	110.902	0.493904	0.116013	protein_coding	heparin binding EGF like growth factor [Source:HGNC Symbol;Acc:HGNC:3059]	-
ENSG00000124216	SNAI1	65.8386	66.4254	141.139	134.711	1.06043	0.00124639	31.3704	54.0536	46.8926	44.2002	0.0968797	0.84571	protein_coding	snail family transcriptional repressor 1 [Source:HGNC Symbol;Acc:HGNC:11128]	zf-C2H2
ENSG00000218358	RAET1K	28.0623	56.5513	115.477	95.3337	1.30654	0.0023011	43.1343	38.288	58.0575	47.4147	0.367676	0.431669	transcribed_unprocessed_pseudogene	retinoic acid early transcript 1K pseudogene [Source:HGNC Symbol;Acc:HGNC:16797]	-
ENSG00000163637	PRICKLE2	24.8244	26.0316	74.024	52.848	1.31881	0.00972824	6.86228	10.1351	6.69895	6.42912	-0.369882	0.746072	protein_coding	prickle planar cell polarity protein 2 [Source:HGNC Symbol;Acc:HGNC:20340]	-
ENSG00000181690	PLAG1	459.791	403.04	325.706	352.32	-0.346605	0.0463625	600.939	626.121	502.421	474.147	-0.330479	0.0160409	protein_coding	PLAG1 zinc finger [Source:HGNC Symbol;Acc:HGNC:9045]	zf-C2H2
ENSG00000186056	MATN1-AS1	17.2691	8.07876	31.5836	36.2683	1.43419	0.0455879	6.86228	12.3873	16.7474	4.82184	0.14723	0.888507	antisense	MATN1 antisense RNA 1 [Source:HGNC Symbol;Acc:HGNC:40364]	-
ENSG00000169515	CCDC8	1625.46	1647.17	1429.16	1472.49	-0.173822	0.0465705	1649.89	1636.25	1482.7	1416.01	-0.182134	0.0285888	protein_coding	coiled-coil domain containing 8 [Source:HGNC Symbol;Acc:HGNC:25367]	-
ENSG00000230002	ALMS1-IT1	14.0312	17.0552	47.3754	37.3045	1.44242	0.0215005	13.7246	14.6395	17.8639	14.4655	0.184721	0.819346	sense_intronic	ALMS1 intronic transcript 1 [Source:HGNC Symbol;Acc:HGNC:41305]	-
ENSG00000169403	PTAFR	15.1105	18.8504	50.3363	43.5219	1.46249	0.0141677	32.3507	15.7656	15.6309	21.6983	-0.364603	0.610287	protein_coding	platelet activating factor receptor [Source:HGNC Symbol;Acc:HGNC:9582]	-
ENSG00000138166	DUSP5	51.8074	32.315	110.542	123.312	1.4836	0.000177772	10.7836	16.8918	30.1453	28.1274	1.07951	0.123549	protein_coding	dual specificity phosphatase 5 [Source:HGNC Symbol;Acc:HGNC:3071]	-
ENSG00000172954	LCLAT1	687.527	637.324	760.967	816.554	0.252572	0.0471837	793.083	800.669	899.892	953.117	0.21877	0.0474642	protein_coding	lysocardiolipin acyltransferase 1 [Source:HGNC Symbol;Acc:HGNC:26756]	-
ENSG00000283273	AC138649.5	10.7932	7.18112	30.5966	22.7972	1.57994	0.0496786	15.6852	10.1351	15.6309	13.6619	0.174157	0.838513	unprocessed_pseudogene	taspase 1 (TASP1) pseudogene	-
ENSG00000183889	PKD1P1	24.8244	23.3386	76.985	73.5728	1.64578	0.000607165	5.88195	34.9096	6.69895	80.364	1.09944	0.522887	protein_coding	polycystin 1, transient receptor potential channel interacting pseudogene 1 [Source:NCBI gene;Acc:339044]	-
ENSG00000072518	MARK2	1759.29	1696.54	1934.49	1927.4	0.160719	0.0474119	1424.41	1474.09	1633.43	1703.72	0.204544	0.0141057	protein_coding	microtubule affinity regulating kinase 2 [Source:HGNC Symbol;Acc:HGNC:3332]	-
ENSG00000228463	AP006222.1	12.9519	12.567	39.4795	41.4494	1.66564	0.0109227	38.2327	31.5313	48.0091	49.8257	0.48626	0.323091	transcribed_processed_pseudogene	ribosomal protein L23a (RPL23A) pseudogene	-
ENSG00000243649	CFB	7.55525	8.9764	39.4795	15.5435	1.73313	0.0402537	17.6459	25.9007	15.6309	24.1092	-0.118177	0.867358	protein_coding	complement factor B [Source:HGNC Symbol;Acc:HGNC:1037]	-
ENSG00000145386	CCNA2	3161.33	3151.61	3002.41	2729.45	-0.139036	0.047751	3545.84	3457.18	3069.23	3220.18	-0.154262	0.00944263	protein_coding	cyclin A2 [Source:HGNC Symbol;Acc:HGNC:1578]	-
ENSG00000069275	NUCKS1	21068.3	19916.8	19712.1	19094.7	-0.0785156	0.047837	27666.7	27730.6	26771.2	25743.8	-0.0775145	0.0061514	protein_coding	nuclear casein kinase and cyclin dependent kinase substrate 1 [Source:HGNC Symbol;Acc:HGNC:29923]	-
ENSG00000118523	CTGF	83.1077	135.544	400.717	362.683	1.79533	5.38688e-13	3.9213	10.1351	4.46596	5.62548	-0.463475	0.720839	protein_coding	connective tissue growth factor [Source:HGNC Symbol;Acc:HGNC:2500]	-
ENSG00000272277	AL031963.3	5.3966	11.6693	29.6096	31.0871	1.81409	0.0216441	7.8426	5.63059	12.2814	7.23276	0.519482	0.638657	antisense	novel transcript, antisense to RIPK1	-
ENSG00000260528	FAM157C	17.2691	15.2599	61.1932	53.8843	1.82597	0.00118393	39.213	12.3873	24.5628	20.8946	-0.194904	0.783373	lincRNA	family with sequence similarity 157 member C [Source:HGNC Symbol;Acc:HGNC:34081]	-
ENSG00000108551	RASD1	4.31728	10.7717	33.5575	21.761	1.85653	0.0282514	7.8426	6.7567	13.3979	12.8582	0.843836	0.394525	protein_coding	ras related dexamethasone induced 1 [Source:HGNC Symbol;Acc:HGNC:15828]	-
ENSG00000173567	ADGRF3	3.23796	5.38584	18.7527	20.7247	2.18137	0.0298822	7.8426	6.7567	5.58246	8.0364	-0.0929895	0.937033	protein_coding	adhesion G protein-coupled receptor F3 [Source:HGNC Symbol;Acc:HGNC:18989]	-
ENSG00000272140	AC022400.5	4.31728	2.69292	16.7788	16.5798	2.26323	0.0394343	5.88195	15.7656	18.9803	16.0728	0.703705	0.423084	lincRNA	novel transcript	-
ENSG00000255769	GOLGA2P10	1.07932	5.38584	14.8048	20.7247	2.42223	0.0322821	12.7442	23.6485	25.6793	20.091	0.332529	0.643411	transcribed_unprocessed_pseudogene	GOLGA2 pseudogene 10 [Source:HGNC Symbol;Acc:HGNC:26229]	-
ENSG00000259248	USP3-AS1	3.23796	2.69292	24.6747	11.3986	2.61157	0.0206267	3.9213	6.7567	0	5.62548	-0.869093	0.611611	antisense	USP3 antisense RNA 1 [Source:HGNC Symbol;Acc:HGNC:44140]	-
ENSG00000258539	AC068896.1	3.23796	0.89764	8.88288	18.6523	2.76885	0.0371805	0	4.50447	6.69895	6.42912	1.57464	0.345894	protein_coding	novel transcript (METTL10-FAM53B readthrough)	-
ENSG00000148204	CRB2	2.15864	2.69292	20.7267	16.5798	2.93599	0.00993993	8.82293	11.2612	7.81544	4.0182	-0.780422	0.489206	protein_coding	crumbs 2, cell polarity complex component [Source:HGNC Symbol;Acc:HGNC:18688]	-
ENSG00000133884	DPF2	2496.47	2539.42	2761.59	2768.82	0.134936	0.048961	2352.78	2131.74	2599.19	2602.99	0.213276	0.00298695	protein_coding	double PHD fingers 2 [Source:HGNC Symbol;Acc:HGNC:9964]	Others
ENSG00000088053	GP6	2.15864	1.79528	13.8178	17.616	2.99677	0.0164297	6.86228	3.37835	10.0484	20.091	1.55655	0.140835	protein_coding	glycoprotein VI platelet [Source:HGNC Symbol;Acc:HGNC:14388]	-
ENSG00000159197	KCNE2	1.07932	1.79528	15.7918	8.28989	3.05072	0.0352271	0.980325	14.6395	4.46596	12.0546	0.111553	0.93078	protein_coding	potassium voltage-gated channel subfamily E regulatory subunit 2 [Source:HGNC Symbol;Acc:HGNC:6242]	-
ENSG00000105369	CD79A	1.07932	0.89764	10.8569	10.3624	3.43128	0.0335616	4.90163	4.50447	2.23298	11.251	0.543758	0.692376	protein_coding	CD79a molecule [Source:HGNC Symbol;Acc:HGNC:1698]	-
ENSG00000233058	LINC00884	1.07932	0	13.8178	3.10871	4.07927	0.0495172	0.980325	1.12612	0	0.80364	-1.2111	0.73975	antisense	long intergenic non-protein coding RNA 884 [Source:HGNC Symbol;Acc:HGNC:48570]	-
ENSG00000104722	NEFM	0	0.89764	3.94795	17.616	4.46973	0.02388	3.9213	0	1.11649	2.41092	-0.155071	0.948816	protein_coding	neurofilament medium [Source:HGNC Symbol;Acc:HGNC:7734]	-
ENSG00000221866	PLXNA4	0	0	8.88288	2.07247	4.92106	0.0458492	11.7639	18.0179	3.34947	8.0364	-1.35548	0.187564	protein_coding	plexin A4 [Source:HGNC Symbol;Acc:HGNC:9102]	-
ENSG00000135747	ZNF670-ZNF695	0	0	3.94795	7.25365	4.95013	0.0398453	5.88195	1.12612	15.6309	4.82184	1.50845	0.256861	protein_coding	ZNF670-ZNF695 readthrough (NMD candidate) [Source:HGNC Symbol;Acc:HGNC:49200]	zf-C2H2
ENSG00000198857	HSD3BP5	0	0	4.93493	7.25365	5.07231	0.030182	9.80325	7.88282	12.2814	3.21456	-0.220515	0.847094	transcribed_unprocessed_pseudogene	hydroxy-delta-5-steroid dehydrogenase, 3 beta, pseudogene 5 [Source:HGNC Symbol;Acc:HGNC:5223]	-
ENSG00000232282	MTND1P32	0	0	10.8569	2.07247	5.16021	0.0284812	2.94098	0	2.23298	2.41092	0.635989	0.788427	processed_pseudogene	MT-ND1 pseudogene 32 [Source:HGNC Symbol;Acc:HGNC:42081]	-
ENSG00000241185	AC005410.1	0	0	5.92192	7.25365	5.18495	0.0230933	#N/A	#N/A	#N/A	#N/A	#N/A	#N/A	transcribed_processed_pseudogene	ribosomal protein L21 pseudogene 122	-
ENSG00000238286	SLC35E1P1	0	0	3.94795	9.32613	5.19468	0.0235936	3.9213	0	3.34947	0	-0.283796	0.915215	processed_pseudogene	solute carrier family 35 member E1 pseudogene 1 [Source:HGNC Symbol;Acc:HGNC:42046]	-
ENSG00000187559	FOXD4L3	0	0	1.97397	12.4348	5.31214	0.0206741	4.90163	4.50447	6.69895	2.41092	-0.0702913	0.961769	protein_coding	forkhead box D4 like 3 [Source:HGNC Symbol;Acc:HGNC:18523]	Fork
ENSG00000156475	PPP2R2B	0	0	10.8569	4.14494	5.37404	0.0154637	1.96065	1.12612	0	2.41092	-0.312859	0.908991	protein_coding	protein phosphatase 2 regulatory subunit Bbeta [Source:HGNC Symbol;Acc:HGNC:9305]	-
ENSG00000276136	AC016957.2	0	0	9.86987	10.3624	5.804	0.00417628	0	0	3.34947	0	3.09568	0.440517	lincRNA	novel transcript	-
