# Supplementary material for: Mitochondrial stress activates YAP/TAZ through RhoA oxidation to promote liver injury
Source: Cell Death Dis. 2024 Jan 15;15(1):51. doi: 10.1038/s41419-024-06448-5 (PMC10789791; doi:10.1038/s41419-024-06448-5)
Supplement: Supplementary file 5 — Supplementary Table 4 [file 41419_2024_6448_MOESM5_ESM.xlsx]

## Sheet: Supplementary Table 4
Supplementary Table 4. Transcriptomic changes induced by acetaminophen in Yap/TazHepKO or wild type mice
Gene ID	WT	WT	WT	WT	Yap/TazHepKO	Yap/TazHepKO	Yap/TazHepKO	Yap/TazHepKO
	Replicate 1	Replicate 2	Replicate 1	Replicate 2	Replicate 1	Replicate 2	Replicate 1	Replicate 2
	Vehicle	Vehicle	APAP	APAP	Vehicle	Vehicle	APAP	APAP
Hp	0.00179382	-0.00179605	2.02496	1.9869	1.81961	1.84762	1.88734	1.97799
Selenbp2	0.00189648	-0.00189898	-2.43884	-2.47242	-2.00903	-1.98499	-3.05117	-2.96242
Car3	0.0191802	-0.0194386	-4.43667	-4.35726	-0.950984	-0.954463	-1.93134	-2.12348
Cyp2e1	0.0205881	-0.0208861	-2.06574	-2.08195	0.309437	0.32551	-0.362238	-0.295094
Cyp3a11	-0.0217735	0.0214498	-3.25446	-3.11282	-0.659552	-0.695161	-1.12892	-1.39493
Scd1	-0.0516141	0.0498312	-2.62678	-2.62368	0.318434	0.262929	-0.706798	-0.661505
Bhmt	-0.033384	0.0326289	-2.07789	-2.03868	0.216356	0.220288	-0.756163	-0.934538
Aspg	0.0201682	-0.0204542	-2.12558	-2.1441	0.109709	0.12084	-0.668917	-0.484713
Cyp2d13	0.00662659	-0.00665717	-2.17146	-2.12033	-0.920391	-0.892531	-1.37039	-1.37912
Mup11	-0.0205047	0.0202173	-2.80371	-2.76398	-2.25315	-2.33019	-2.98121	-2.78757
Cyp3a25	0.0178503	-0.018074	-2.51596	-2.4014	-0.0777539	-0.154024	-0.546199	-0.839623
Mug-ps1	0.0488154	-0.0505251	-3.49085	-3.2318	-0.993112	-1.27044	-1.46239	-1.51018
Fga	0.00818921	-0.00823596	2.22826	2.20102	1.54436	1.5328	1.79201	1.66068
Ces3b	0.00743945	-0.00747801	-2.84175	-2.81952	-1.05939	-1.09803	-1.666	-1.62606
Acaa1b	-0.0112333	0.0111465	-3.23019	-3.32041	-0.85256	-0.848647	-1.45271	-1.34783
Aox3	0.00549056	-0.00551154	-2.82774	-2.86459	-1.88078	-1.91522	-2.31392	-2.39038
Ttc39c	0.0164171	-0.0166061	-2.80153	-2.7499	-0.608477	-0.54251	-1.19491	-1.18725
Fgg	-0.023168	0.0228018	2.59161	2.6161	1.95851	1.95463	2.34042	2.2253
Sult2a8	0.0017484	-0.00175052	-4.59469	-4.76653	-1.58062	-1.60996	-2.31625	-2.61248
Ces2a	-0.0186346	0.018397	-1.96123	-2.09601	-0.239146	-0.220924	-0.874254	-0.82519
Upp2	-0.0117652	0.01167	-6.23962	-5.8872	0.0998554	0.0530655	-0.632749	-0.811547
Glul	-0.0401306	0.0390445	-4.8408	-4.77351	-0.265749	-0.239607	-1.478	-1.39845
Inmt	0.00781552	-0.00785809	-4.57101	-4.74496	0.753461	0.826773	-0.256182	-0.280432
Rgn	-0.0611808	0.0586915	-2.07196	-2.01416	0.0413798	0.0300145	-0.617457	-0.776511
Cyp27a1	0.000270791	-0.000270842	-2.17684	-2.29351	-0.0827031	-0.0688269	-0.653414	-0.663302
Slco1b2	-0.00528823	0.00526892	-2.53779	-2.38217	-0.439167	-0.420492	-0.810026	-1.15267
Cyp1a2	0.0149647	-0.0151215	-2.82458	-2.72179	-0.678445	-0.645078	-1.4427	-1.34855
Lpin2	0.00288256	-0.00288833	-2.05426	-2.02575	-0.5402	-0.519989	-0.884079	-0.995269
Slc22a30	-0.00989704	0.0098296	-2.02096	-1.99409	-1.09665	-1.22238	-1.36779	-1.83812
Nudt7	0.0412615	-0.0424764	-3.46721	-3.39015	-1.00167	-1.09263	-1.61495	-1.70935
Mup16	0.177524	-0.202474	-3.23737	-3.6481	-0.854478	-2.44461	-2.00335	-3.11107
G6pc	0.00176439	-0.00176655	-2.97309	-2.94516	-0.571472	-0.555529	-0.694307	-0.759827
Lifr	-0.000582435	0.0005822	-2.28679	-2.19968	-1.1981	-1.2406	-1.49988	-1.64716
Thrsp	-0.0112031	0.0111168	-4.27611	-4.18734	1.51231	1.50127	0.25441	0.340521
Tef	0.0156976	-0.0158702	-2.22104	-2.16294	0.508388	0.539709	-0.0274899	-0.182204
Oat	-0.0312985	0.0306339	-2.86958	-2.92928	-0.463199	-0.451711	-1.22457	-1.4342
Lrg1	0.0282557	-0.0288202	2.73033	2.60219	1.93034	1.95555	2.38357	2.60158
Gys2	-0.00988444	0.00981718	-2.34801	-2.32704	-0.469051	-0.506305	-0.957034	-1.1547
Slco1a1	-0.0173092	0.0171039	-2.03067	-1.99057	-0.960952	-0.928164	-0.930931	-1.17622
Cyp7b1	0.0358245	-0.0367368	-2.86169	-2.72901	-1.79516	-1.81352	-2.58864	-2.70019
Cyp4a12a	-0.015125	0.0149681	-2.11426	-2.05412	-1.46074	-1.39922	-1.95585	-1.96203
Ces1d	0.0444647	-0.0458788	-2.0611	-2.0815	1.10659	1.03788	0.307497	0.185291
Hsd3b5	0.0242144	-0.0246278	-3.02456	-3.0294	-1.82073	-2.01504	-2.47866	-2.62167
Fgl1	-0.0265696	0.0260891	2.80001	2.79746	2.63955	2.59613	2.82445	2.64467
Ugt2b1	0.0254437	-0.0259005	-2.7268	-2.52812	-1.1057	-1.08294	-1.75072	-1.87761
Slc47a1	-0.0110897	0.0110051	-2.63478	-2.5132	0.336719	0.306239	-0.513309	-0.553032
Etnppl	-0.0636602	0.0609695	-3.93208	-3.8228	-0.547351	-0.540729	-1.16821	-1.36805
Aox1	0.0280088	-0.0285634	-2.60536	-2.57278	-1.45647	-1.44051	-1.84941	-1.99244
Krt8	-0.00472412	0.0047087	2.62608	2.51355	0.362015	0.391233	1.13047	1.29753
Serpina3n	0.0277747	-0.0283199	2.09549	2.04553	2.60035	2.61031	2.22026	2.26793
Mcm10	0.00583553	-0.00585923	-2.13272	-2.14094	-0.76468	-0.892354	-0.990078	-1.02731
Ldha	-0.0162598	0.0160786	2.42894	2.43995	0.738785	0.719869	2.38001	2.41938
Cyp2c50	0.0687038	-0.0721399	-2.96859	-2.93036	-0.191369	-0.34069	-1.04177	-1.16232
Serpina6	-0.0589658	0.0566501	-3.61313	-3.51879	0.642168	0.624325	-0.373692	-0.393154
Acsm5	-0.0475653	0.046047	-2.24942	-2.27306	-0.607346	-0.623707	-1.04559	-1.28151
Cyp2c54	-0.0152323	0.0150731	-3.28825	-3.53887	0.0239817	-0.0374412	-0.974569	-1.03367
Fam214a	0.0425445	-0.0438373	-2.35346	-2.3751	0.158762	0.177996	-0.482923	-0.589234
Apol7a	-0.0134874	0.0133625	-2.21356	-2.20715	-0.0738747	0.00861428	-0.606481	-0.730292
Cyp2c37	0.043932	-0.0453119	-5.11454	-5.26615	0.289103	0.12012	-0.817653	-1.01204
Slc1a2	0.0297806	-0.0304083	-8	-8	-0.446702	-0.48765	-1.55147	-1.7449
Npr2	-0.0610521	0.058573	-3.6829	-3.7393	-0.906104	-1.0796	-1.96237	-1.78001
Pde4c	-0.0298049	0.0292016	-2.57594	-2.6004	-1.10827	-1.15334	-1.62144	-1.41378
Keg1	-0.0620664	0.059506	-3.02673	-2.973	-1.18401	-1.35802	-1.80783	-1.84886
Hsd3b2	-0.0266236	0.0261411	-2.6627	-2.57443	-0.82764	-0.979625	-1.0391	-1.38029
Scnn1a	0.0177657	-0.0179872	-2.35857	-2.24929	-0.207243	-0.0561844	-0.969832	-0.972742
Hsd3b3	-0.0108334	0.0107527	-2.05802	-2.07489	-0.330939	-0.364392	-0.763356	-0.927519
Dbp	-0.00678448	0.00675273	-4.61555	-4.23204	0.458628	0.427907	-0.351924	-0.123434
Gpcpd1	-0.0116354	0.0115424	-3.732	-4.00092	0.0799611	0.0390353	-0.782091	-1.03814
Cyp8b1	0.0399892	-0.0411293	-2.58703	-2.77436	-1.4863	-1.42287	-2.52441	-2.04217
Flcn	-0.078041	0.0740352	-2.18806	-2.18995	-0.105589	-0.188672	-0.848769	-0.836711
ENSMUSG00000120233	-0.0273396	0.0268311	-3.128	-3.32425	-4.14485	-4.97121	-4.28924	-4.04952
Slco1a4	0.0396454	-0.0407658	-2.92509	-2.66006	0.765874	0.832324	0.197684	-0.0558269
Papss2	0.00471048	-0.00472591	-2.34619	-2.42173	0.104984	0.184047	-0.410333	-0.495841
Elovl3	-0.0194494	0.0191906	-2.78177	-2.94918	-2.03034	-2.10382	-3.05165	-2.59601
mt-Tc	-0.0148902	0.0147381	-2.24062	-2.12295	0.529862	0.433847	-0.259676	-0.245534
Fbxo21	0.00602794	-0.00605323	-2.34033	-2.58803	-0.926983	-0.779095	-1.14427	-0.957055
Elovl6	-0.00129071	0.00128956	-2.11536	-2.07663	0.54185	0.494783	-0.495979	-0.678823
Slc35e2	-0.0398438	0.0387729	-2.05373	-2.08618	-0.991925	-0.888765	-1.27527	-1.49043
Tbcel	-0.0208537	0.0205565	-1.97817	-2.04684	-1.14308	-1.12889	-1.49186	-1.50152
Tlcd1	0.0222751	-0.0226245	-2.07963	-2.26522	0.0921674	0.023012	-0.780912	-0.566479
Aldh3a2	-0.110647	0.102762	-2.18955	-2.24504	-0.456313	-0.447465	-0.992863	-0.998714
Tsc22d1	-0.0568704	0.0547134	-2.22933	-2.3545	-1.62457	-1.70218	-1.82447	-1.85812
Nr1d2	0.0206263	-0.0209254	-2.18461	-2.041	-0.106241	-0.174879	-0.423919	-0.782438
Srd5a1	0.00333501	-0.00334274	-2.29717	-2.31057	-1.00576	-0.930519	-1.3508	-1.4728
Rgs16	0.159045	-0.178775	-5.00899	-5.00018	1.40982	1.54551	0.256099	0.261776
Rdh16	-0.020973	0.0206724	-2.16658	-1.98553	-0.280333	-0.321519	-0.886909	-1.04993
Akr1d1	-0.0141354	0.0139983	-2.23901	-1.91485	-0.0718461	-0.147874	-0.671377	-0.779646
Sult5a1	0.0524606	-0.0544405	-3.83621	-4.60942	-1.54406	-1.49273	-2.5075	-2.17876
Txnip	0.0403426	-0.0415033	-2.14097	-2.03604	0.0189194	0.00674018	-0.295887	-0.364077
Mafb	0.0506887	-0.0525347	-2.04572	-2.24062	-0.41259	-0.379997	-0.404614	-0.332371
Apcs	-0.0736202	0.0700451	3.10554	3.12996	2.99689	2.98691	3.10794	2.97639
Glt1d1	-0.0662997	0.0633862	-2.38962	-2.41553	0.968435	0.879672	0.12339	0.118801
Mapk15	0.0359695	-0.0368893	-2.40005	-2.37602	-1.18119	-1.18739	-1.9895	-1.38622
Lhpp	0.00410195	-0.00411364	-2.44577	-2.67407	-0.254411	-0.175931	-1.08787	-1.05924
Abca8a	-0.0924787	0.0869061	-2.91299	-2.76794	-1.04164	-1.17269	-1.2542	-1.60648
Cyp3a59	0.0666018	-0.0698259	-3.51066	-3.25073	-0.837835	-0.808078	-1.047	-1.26878
Gstm3	0.064176	-0.0671642	-3.19808	-3.2422	-0.373312	-0.543444	-1.72687	-1.44318
Fbxl20	0.0237643	-0.0241623	-2.08592	-1.99651	-0.852139	-0.45198	-1.03056	-1.00106
Cyp4a32	-0.0539912	0.0520433	-4.33628	-4.34517	-2.26472	-2.142	-1.49142	-1.81509
Hcn3	-0.0964471	0.0904014	-3.76751	-4.00717	-0.673298	-0.529353	-1.81917	-1.69959
Per3	0.0975685	-0.104649	-3.4418	-3.62645	0.753035	0.666559	-0.0713904	-0.243987
Adam11	0.0849083	-0.0902197	-2.65749	-2.62026	1.33473	1.42241	0.267462	0.45514
Klhl24	-0.0461588	0.0447276	-2.0452	-1.98436	-0.394754	-0.304683	-0.510138	-0.741945
Gm31583	-0.0108538	0.0107727	-5.42607	-5.94832	-0.885094	-0.783483	-1.91224	-2.01069
Neb	-0.0532016	0.0513093	-3.38695	-3.20636	-1.09285	-0.927333	-1.71701	-1.83698
Gm15690	0.0120043	-0.0121051	-2.08954	-2.18811	-1.21736	-1.42426	-1.7557	-1.50763
Carmil1	-0.0220569	0.0217248	-2.25887	-2.49277	-1.5737	-1.6185	-1.90137	-1.85733
Slc22a7	0.00641367	-0.00644231	-3.11625	-2.8406	-0.747503	-0.945652	-1.46135	-1.34417
mt-Tn	0.0970467	-0.104049	-2.27828	-2.05429	0.298929	0.262597	-0.225741	-0.993495
Gm3734	0.0170585	-0.0172626	-4.22324	-4.49735	-1.36042	-1.12417	-2.14526	-2.37531
Meg3	-1.05e-05	1.05e-05	-5.85947	-6.77404	-0.361453	-0.263972	-1.66043	-1.75369
Susd4	0.0628995	-0.0657673	-4.18277	-4.11903	-1.60124	-1.43126	-2.71937	-2.33642
Tmem131l	-0.058576	0.0562902	-2.20509	-2.54482	-0.651513	-0.690367	-1.16978	-1.03942
Hyou1	-0.0361075	0.0352259	2.05809	2.06473	0.332301	0.44751	1.41207	1.49368
Gm53019	-0.0632091	0.0605556	-3.18358	-3.36945	-1.96344	-2.09705	-2.55359	-2.81804
Cd1d2	0.0333795	-0.0341701	-2.65657	-2.82268	-0.700684	-0.88473	-1.12738	-1.11289
Serpina3m	0.00231636	-0.00232009	3.06333	2.98053	2.08599	2.10807	2.54996	2.65527
Ndufs5-ps	0.0108049	-0.0108864	-5.30749	-6.27651	-1.83571	-1.84656	-1.81894	-1.88949
4833420G17Rik	0.0371789	-0.0381625	-2.29495	-2.14982	-0.605912	-0.487573	-0.636124	-0.748247
Cebpe	0.0308487	-0.0315228	-2.41357	-2.34316	-0.877542	-0.801122	-1.51333	-1.24388
Adh6-ps1	-0.0930286	0.0873915	-3.48457	-3.1235	-0.903258	-0.94775	-1.57779	-1.68326
4833411C07Rik	-0.0415126	0.0403515	-3.12658	-2.87676	-0.455073	-0.519665	-1.11458	-1.01169
B630019A10Rik	0.0187857	-0.0190336	-2.73642	-2.58204	0.107587	0.292085	-0.433175	-0.522323
Mcc	-0.00151136	0.00150978	-2.24654	-2.05165	-0.92751	-0.828851	-0.969944	-0.976478
Adrb3	0.110416	-0.119573	-2.9552	-2.9213	-0.0578083	-0.10037	-0.67364	-0.708306
Gm32063	0.0823156	-0.087298	-2.51364	-2.33801	-0.85974	-1.04566	-1.67878	-1.80217
Cabyr	-0.0239958	0.0236032	-2.85172	-2.79997	-0.88412	-1.0281	-1.63699	-1.43173
Snhg11	0.130667	-0.143691	-2.26496	-2.075	-0.0698017	0.101192	-0.497881	-0.712001
Adamts7	-0.0116323	0.0115392	-2.29569	-2.63578	-0.305237	-0.382073	-0.91685	-0.725791
Tmie	0.0608853	-0.0635685	-2.25136	-2.21597	-1.09543	-1.04413	-1.4176	-1.16038
Lrp4	0.127121	-0.139414	-1.99831	-2.03573	-0.189267	-0.175843	-0.714633	-0.319703
Gm31333	-0.0247566	0.0243389	-2.47005	-2.38462	-1.33281	-1.309	-1.66321	-1.7153
Saa1	0.0445413	-0.0459604	4.1241	4.10856	5.91236	5.98473	5.23768	5.4543
Cyp7a1	0.212051	-0.24868	-5.2954	-7.29743	1.00208	0.82933	-0.387351	-0.320355
Mup-ps13	-0.0811654	0.0768412	-8	-5.57588	-1.12415	-1.24922	-2.39278	-2.31849
Slc22a28	0.00635019	-0.00637826	-3.50473	-3.09307	-2.37292	-2.3192	-2.82043	-3.42393
Gm10319	-0.0391378	0.0381041	-2.11454	-2.1466	-1.09605	-0.88473	-0.121716	-0.41583
Tbx3os1	0.012732	-0.0128453	-5.06581	-4.98038	-0.601062	-0.55803	-1.88588	-1.84682
Blm	0.00656513	-0.00659515	-3.56185	-3.43061	0.00572343	-0.195383	-1.13396	-1.16751
Cyp2d38-ps	-0.0441087	0.0428001	-2.13736	-1.92361	-0.526898	-0.53322	-1.00842	-0.746878
Zfp868	0.00770027	-0.00774159	-2.74449	-2.59377	-2.77918	-2.26197	-2.1581	-2.37896
Pdilt	0.0761451	-0.0803891	-2.56057	-2.70165	-0.811954	-1.03156	-1.56918	-1.38592
Hnf1aos1	-0.034551	0.0337429	-3.96184	-3.84604	-1.14109	-0.98304	-1.67126	-1.65904
Srxn1	0.0119571	-0.0120571	2.01731	2.01755	-0.30392	-0.215072	0.683141	0.755103
Gm4956	-0.0519935	0.0501847	-3.29229	-2.90105	-0.540961	-0.743466	-1.66796	-1.70436
Ugt1a6a	0.000696591	-0.000696927	-2.13939	-1.91987	-0.00327596	-0.10247	-0.629311	-0.674319
Rnf152	-0.229963	0.198297	-2.82277	-2.48941	-0.926877	-1.21804	-1.17519	-1.64988
Fitm1	-0.086343	0.081466	-4.23612	-3.90071	-0.908421	-0.918016	-1.86511	-1.73131
Tubb2a	-0.0161446	0.015966	2.29875	2.28041	-1.11955	-1.0644	0.241984	0.248201
9130409I23Rik	-0.0173636	0.0171571	-6.15023	-6.0648	-1.60671	-1.71859	-2.68079	-2.80487
Ptgds	-0.0176417	0.0174286	-6.72826	-6.90586	-1.38611	-1.20264	-2.58074	-2.79793
Tbx3	-0.167237	0.149849	-2.35025	-2.60796	-0.701357	-0.447018	-1.30302	-1.09975
Rarres1	-0.0773623	0.0734242	-2.17914	-2.16664	-1.28945	-1.58982	-1.12392	-1.01498
Sdf2l1	0.0520147	-0.0539604	2.10458	1.97513	-0.292225	-0.194514	1.57891	1.83065
Ncapd3	-0.100033	0.0935445	-2.07349	-2.08624	-0.558047	-0.484836	-1.16268	-1.31926
Fam13a	0.00612896	-0.00615511	-2.18526	-1.98264	0.0237789	-0.0700076	-0.383449	-0.556684
Mt1	0.0504448	-0.0522727	7.58159	7.46084	6.9691	6.93874	6.36974	6.50019
9630013D21Rik	0.0524978	-0.0544805	-2.68256	-2.34231	-0.411712	-0.507515	-1.04495	-1.30885
Gm2788	-0.0611755	0.0586866	-3.75993	-4.21215	-1.63642	-1.9044	-1.75377	-1.53752
Usp2	-0.141477	0.128833	-2.13055	-2.25766	1.67448	1.71312	0.816394	0.984747
Abhd2	0.0903813	-0.0964241	2.05674	2.09021	-0.29183	-0.502101	1.06562	1.13486
Lrit1	0.153779	-0.172148	-2.97362	-2.7763	-0.46124	-0.255865	-1.01742	-1.17858
Cyp2d36-ps	-0.0105996	0.0105222	-2.85115	-3.04865	-0.254879	-0.312028	-0.936938	-1.20783
Tpm1	0.200196	-0.232523	2.11058	2.15059	0.467371	0.385623	1.14723	1.1441
Gm5524	-0.0433143	0.0420517	-2.68971	-2.6962	-0.535126	-0.467374	-0.911658	-1.33311
Sned1	0.101561	-0.109256	-2.18425	-2.1699	-1.15776	-0.974575	-1.31427	-1.1793
Gm3839	-0.141813	0.129112	-2.67613	-2.82419	-0.628583	-0.405451	-1.06467	-1.0882
Gm13194	-0.0638771	0.0611684	-3.13577	-3.34802	-1.38147	-1.45054	-1.50984	-1.58679
ENSMUSG00000120725	0.0205904	-0.0208886	-2.1445	-2.39827	-0.257954	-0.465767	-1.14442	-1.3133
Rps3a1	0.0581289	-0.0605697	3.84324	3.80895	1.45445	1.23777	1.72505	2.08155
Gm5626	-0.00280031	0.00279488	-1.99722	-2.04069	-1.28152	-1.10848	-1.63686	-1.34218
Ciart	-0.025851	0.025396	-2.10439	-2.15647	1.8562	1.89679	0.897657	1.04012
Arhgef37	0.155974	-0.174904	-2.61157	-2.52613	-0.0800485	0.281044	-0.393666	-0.675281
Chrna4	-0.00554721	0.00552596	-4.21178	-3.4848	0.835628	0.692226	-0.331347	-0.290426
Brca2	-0.0142876	0.0141474	-1.89541	-2.31945	-0.527202	-0.493615	-1.20406	-1.05642
Hamp2	0.11586	-0.125984	-2.61293	-2.38414	1.57584	1.41587	0.293766	0.11278
Gm38416	0.0697278	-0.0732698	-4.4618	-4.16486	-2.48306	-2.04307	-3.12925	-3.05879
Rwdd3	0.0366891	-0.0376465	-2.06372	-1.95	-0.509574	-0.611354	-0.843779	-0.561977
4930404H11Rik	0.00344743	-0.00345569	-2.54421	-2.41978	0.495002	0.399751	-0.73103	-0.661136
Ifit3	0.0977778	-0.10489	-2.12122	-2.25818	-0.485372	-0.631969	-0.989651	-0.845626
Gm3787	0.0746062	-0.0786757	-3.3607	-3.2378	-0.809716	-0.716553	-1.62823	-1.54265
Gbp11	-0.106887	0.0995116	-4.53666	-3.8918	-0.430811	-0.762448	-1.6598	-1.28977
Gm26588	0.0446644	-0.0460915	-2.43765	-2.81412	-0.694542	-0.605337	-1.5445	-1.54769
BC048644	0.0862144	-0.0916958	-2.17095	-2.13736	-0.659093	-0.371793	-1.10371	-0.747201
Gm49417	0.0894217	-0.0953327	-2.31798	-1.92589	-0.812386	-0.71059	-0.71242	-1.28151
Sqle	0.130064	-0.142962	2.21339	2.25231	1.772	1.81112	1.6558	1.53067
Actg1	0.0392376	-0.0403346	3.16901	3.1733	0.310175	0.559468	1.32695	1.25396
Ugt2b38	-0.01897	0.0187238	-4.10494	-3.68508	-2.24037	-2.37688	-2.8604	-2.70837
Gm15408	-0.0753642	0.071622	-2.06435	-2.66289	-0.0349903	-0.27332	-1.09859	-1.32484
Lama3	0.136545	-0.150832	-4.21337	-3.33147	-1.76832	-1.83771	-2.35032	-2.34088
Igfbp1	-0.0281594	0.0276203	2.38929	2.40858	1.12106	0.987335	2.56119	2.5913
Nrep	-0.15821	0.142562	-4.03197	-3.39905	-0.269853	-0.391659	-1.06447	-1.29005
Gm34667	0.114544	-0.124428	-3.04934	-3.03429	-0.0450654	0.120534	-0.943646	-1.02083
Gm30784	-0.172358	0.153947	-2.22458	-2.06115	-1.07948	-1.09284	-1.66203	-1.8431
Lrit2	0.126096	-0.138182	-2.96716	-2.15824	-0.922832	-0.634317	-1.32466	-1.4733
Rapgef4os2	0.0332031	-0.0339853	-2.50283	-2.30721	-1.27255	-1.47465	-1.41135	-2.49986
Steap4	-0.0144116	0.0142691	2.10786	2.0598	1.17321	1.23263	1.49453	1.31775
Gm15998	0.0238691	-0.0242706	-2.08297	-2.18275	1.0384	0.928539	-0.233684	-0.0263842
Mug4-ps	0.166255	-0.18794	-1.91054	-2.28669	-0.709411	-0.563792	-1.66349	-1.7085
Slc13a3	0.0549807	-0.0571593	-3.70727	-3.73731	0.11019	-0.114265	-0.545949	-0.442255
A2ml1	-0.0429285	0.0416879	-2.83319	-3.42018	1.18221	1.2757	1.07235	1.22843
Ccdc171	0.154297	-0.172797	-2.62303	-2.06027	-0.47751	-0.705029	-1.44196	-0.874631
Dynll1	-0.177461	0.158004	2.4007	2.4355	0.0588871	0.344304	1.26514	1.50817
B930025P03Rik	0.137746	-0.1523	-6.30549	-6.22006	-0.986901	-0.67101	-1.74519	-1.91758
Sntg2	-0.153593	0.138803	-3.07327	-3.15384	-0.546628	-0.779228	-1.18628	-1.78835
Ugt3a1	0.0456874	-0.0471816	-2.9184	-3.12247	-1.95615	-1.44108	-1.38232	-2.01229
Odc1	-0.0898352	0.0845677	2.00394	2.07926	0.666279	0.646213	1.29042	1.42869
Lrrc59	-0.0501461	0.0484615	2.64396	2.58996	0.964814	1.07859	1.49392	1.5782
Cxcl1	0.112215	-0.121685	3.45601	3.58312	3.54707	3.51189	2.90781	2.81806
Ces2c	-0.078417	0.0743735	-4.42025	-4.16489	-1.37542	-2.55565	-3.0097	-1.92543
Saa2	0.0392376	-0.0403346	5.17909	5.12067	7.89395	7.93901	7.03674	7.19928
1700028E10Rik	0.0461995	-0.047728	-3.62349	-3.13752	-1.65925	-1.68815	-2.24209	-2.69235
Pkm	0.107117	-0.115712	2.61211	2.57354	0.201535	0.0381401	1.21409	1.29298
Gm44117	-0.0359303	0.0350572	-2.97757	-2.89213	-1.18646	-1.36361	-2.25215	-1.56019
Cpsf4l	-0.162137	0.145742	-2.61394	-2.15194	0.408428	0.408494	-0.406923	-0.339821
BC023105	0.0571519	-0.0595096	-4.31334	-3.54984	-1.84918	-1.91312	-2.16583	-1.9478
Tmed3	-0.0393774	0.0383312	2.133	2.21631	1.2282	1.17742	1.86122	1.71728
Sulf2	0.050415	-0.0522408	-2.5233	-3.03733	0.0307463	0.0193664	-0.471211	-0.64175
Gm40787	0.129698	-0.14252	-2.43449	-2.26332	-0.546897	-0.811789	-1.00929	-1.1601
Sspo	-0.0102838	0.010211	-3.25857	-2.95075	-0.957906	-1.12683	-1.84802	-1.94194
Gm45727	0.175523	-0.199874	-3.95554	-4.41068	-0.767352	-0.776435	-1.18744	-2.06644
Slc10a5	0.0823892	-0.0873808	-2.69134	-2.26887	-0.780619	-0.687644	-1.44126	-1.2518
E230016M11Rik	0.0478702	-0.0495133	-3.70826	-3.11587	-0.400024	-0.8692	-1.33619	-0.946796
Gm7652	0.184911	-0.212144	-3.05538	-4.0244	-1.06335	-0.707514	-1.44553	-2.01847
Nxpe2	-0.250122	0.213098	-3.29111	-2.32698	-0.260943	-0.0886802	-0.81239	-0.835372
Anxa5	0.168376	-0.190656	2.07514	2.20743	-0.141622	0.263172	1.37226	1.27651
ENSMUSG00000121083	-0.14506	0.131798	-1.90519	-2.55015	-0.946351	-0.961229	-1.19261	-0.786961
Clstn3	-0.0144116	0.0142691	-3.6146	-2.60317	-0.700405	-0.511845	-1.85356	-1.6168
Gm36419	0.0719088	-0.0756818	-5.24639	-5.74592	-0.417985	-0.667193	-0.665917	-1.42142
2010003K11Rik	0.0114485	-0.0115401	2.20678	2.15671	0.427963	0.434414	0.432662	0.481521
Gm31522	-0.0797828	0.0756009	-2.44293	-2.06799	-0.643167	-0.366907	-0.756056	-1.52485
Hbb-bs	-0.878518	0.542084	2.13741	2.02887	2.69852	2.64016	1.89876	1.80928
Cib3	-0.311218	0.25585	-2.6229	-3.60159	-1.4953	-2.10783	-3.15095	-2.49552
Vegfd	-0.0223198	0.0219797	-1.92682	-2.18717	-1.59342	-2.37147	-1.74657	-2.06576
Car1	-0.226907	0.196022	-4.05216	-4.38177	-1.04	-0.981115	-1.66434	-1.90527
Serpina5	0.150594	-0.168166	-2.03081	-2.4193	-1.96801	-2.05107	-2.05466	-1.91681
Gm45792	-0.0829748	0.0784611	-3.0402	-3.42043	-2.42759	-2.85955	-2.53344	-2.88878
Gm40916	-0.198709	0.174624	-2.90613	-3.1008	-0.825031	-0.65951	-1.41312	-1.51953
Gpr12	0.143096	-0.158868	-3.31959	-4.23416	-1.47296	-1.57047	-1.77154	-2.32178
Nat8f5	-0.148427	0.134571	-2.93304	-2.45529	-1.97702	-1.73914	-2.71514	-2.48004
Mapt	0.17577	-0.200195	-2.47956	-1.64077	0.0423176	-0.159285	-0.456831	-0.50184
Rpl34-ps1	-0.0340266	0.0332426	4.00672	3.98661	0.0180766	0.315143	0.591905	0.51844
Gprin3	0.0191916	-0.0194503	-2.43315	-2.08469	-1.26855	-1.24515	-0.729825	-1.36718
Cyp17a1	0.14709	-0.163807	2.20773	2.14603	0.811532	0.673618	1.45848	1.2643
Itm2c	0.122534	-0.133916	2.11017	1.97114	0.287758	-0.19461	1.6498	1.6401
Nr1h5	0.0557724	-0.0580155	-2.89912	-3.42666	-0.363435	-0.544631	-0.488573	-0.694863
ENSMUSG00000120173	-0.150488	0.136262	-2.99846	-3.26096	-1.04572	-0.800359	-1.30781	-1.79643
Gm32511	0.00621555	-0.00624245	-4.30447	-6.54096	-0.0183025	0.0923505	-0.661261	-1.11111
D130043K22Rik	0.0112266	-0.0113146	-2.69141	-2.19094	-0.67705	0.228821	-1.4064	-1.30203
ENSMUSG00000120338	0.0508788	-0.0527389	-2.16576	-2.35042	-0.830334	-0.774196	-1.27988	-0.765461
Tubb6	0.00486713	-0.00488361	2.36731	2.54953	-0.961234	-0.563868	0.692967	0.537677
Naip5	0.0573368	-0.0597101	-2.61038	-2.061	-0.966061	-0.78064	-0.682774	-0.799041
Hars	-0.140887	0.128344	2.02341	2.05909	0.908343	0.789129	1.57369	1.43366
Egr1	0.198936	-0.230823	2.8543	2.66132	0.902765	1.17171	1.72916	1.57864
Tlr5	0.00905721	-0.00911444	-3.49176	-3.59898	-0.0454221	-0.13121	-0.795816	-0.733909
Tbx6	0.14029	-0.155416	-2.36053	-2.41712	-1.35943	-1.38902	-1.78006	-1.90753
9030616G12Rik	0.141208	-0.156544	-2.59213	-2.73802	-0.844715	-0.275965	-0.477036	-0.589158
Syt1	-0.35011	0.281521	-2.69634	-2.1856	-0.608479	-0.691836	-0.64689	-1.41569
Synpo	-0.050995	0.0492538	1.94314	2.09226	1.17675	1.05269	0.867034	1.19218
Jun	-0.119326	0.110206	2.26314	2.34235	-0.285183	-0.60625	0.54363	0.719068
Gm18635	0.0783761	-0.0828799	-3.25768	-2.45235	-1.04447	-1.95859	-1.93459	-1.48775
Gm15746	0.133159	-0.146711	-3.4697	-2.19163	-0.570402	-0.767127	-0.676689	-0.782239
D630024D03Rik	-0.110097	0.102287	-2.98333	-5.09953	-2.67018	-2.12035	-3.63692	-3.14136
Gm34934	0.0657016	-0.0688371	-2.3311	-2.43831	0.00519183	-0.523083	-1.16566	-0.608007
Gbp8	-0.135085	0.123512	-2.30888	-2.62555	-0.83916	-0.769217	-0.584229	-0.904871
Tymp	0.0260628	-0.0265423	-2.07179	-2.31756	-1.00341	-0.823798	-1.2462	-1.08476
Tnfrsf12a	0.0258106	-0.0262808	4.03582	4.01404	0.0150983	0.107215	1.84214	1.71857
Pdgfrl	-0.109465	0.101742	-4.12937	-2.8423	-1.3851	-2.28714	-0.953288	-0.856941
Gbp4	0.0608722	-0.0635542	-2.81685	-2.16954	-0.804168	-1.01526	-0.441071	-1.32007
Axin2	-0.123067	0.113389	-3.00079	-1.95012	-0.785015	-0.624088	-1.05182	-0.798752
Scara5	0.144207	-0.160239	2.00531	2.08814	1.20755	1.14058	2.4365	2.55371
Rnf186	-0.00395072	0.00393993	-2.03479	-2.51496	0.218308	-0.0503399	0.0117913	0.109977
Gm26967	-0.108042	0.100511	-3.24577	-2.92587	-1.18457	-1.26218	-2.83522	-2.64576
Gm43500	0.0392376	-0.0403346	-2.12629	-2.33036	-0.505446	-0.758598	-1.80594	-1.28158
Lyz2	-0.307705	0.253474	2.22061	2.34811	-0.0477247	0.0195146	0.9905	0.846336
Spaca6	0.116707	-0.126985	2.75669	2.72189	0.49341	0.432149	1.87579	1.8614
Gm43611	-0.126261	0.116095	-4.98323	-4.63476	-0.156493	0.132021	-1.08725	-0.69169
Zfp36l1-ps	0.0545678	-0.0567132	-3.12433	-2.86897	-1.93614	-1.18758	-3.12882	-2.51086
Plac9	-0.392445	0.308201	2.19021	2.01792	0.791102	0.592819	1.56031	1.5153
Cyp2c40	-0.181877	0.161494	-5.345	-3.01164	0.872139	0.878048	0.174068	-0.536522
Gm11266	0.357009	-0.47547	-2.89923	-3.55076	0.664473	0.667896	-0.329482	-0.374491
Ppargc1b	0.195487	-0.226191	-2.9517	-2.00828	0.303164	-0.0505742	-0.274365	0.182025
Hapln4	0.257604	-0.313821	2.27029	2.20428	1.24903	1.37612	1.37895	1.98375
Gm20627	0.0235599	-0.0239511	-3.10751	-3.56264	-3.32141	-4.94335	-3.8896	-3.42004
Sucnr1	-0.00729333	0.00725665	-2.89043	-2.805	-0.855841	-1.1329	-1.17322	-1.52489
Reck	-0.103239	0.0963424	-1.98638	-2.19468	-0.829303	-1.44566	-1.53836	-1.65931
2900089D17Rik	0.310281	-0.395833	-2.99713	-1.96416	-1.21104	-2.13782	-1.9345	-1.43894
Acer2	0.300695	-0.380328	2.09582	2.00946	0.711563	0.423338	0.936327	0.926508
Cyp4a14	0.291171	-0.36519	4.94128	4.96747	3.37673	3.492	4.77986	4.59519
Notumos	0.383647	-0.524159	-3.01419	-1.92876	-0.853248	-0.380546	-1.39719	-0.676665
Ddx60	-0.196276	0.172742	-2.13171	-2.00564	-1.47491	-0.637409	-0.850452	-1.16754
Gas7	0.116422	-0.126649	-2.6093	-2.32223	-1.56017	-2.18211	-2.61379	-2.98073
Gm32872	0.0392376	-0.0403346	-2.42345	-1.71353	-2.02967	-2.18129	-2.5104	-2.73598
Acnat2	-0.0340266	0.0332426	3.77163	3.718	1.24136	1.22544	2.74038	2.74329
Gm13559	0.108484	-0.117309	-5.33692	-5.25149	-0.733697	-1.34269	-2.34142	-1.80146
Cd68	-0.0666471	0.0637038	2.1999	2.13307	-0.199418	0.223644	1.42205	1.39264
Tnfrsf25	0.173622	-0.197413	-3.83926	-2.5839	-1.33696	-0.587641	-1.38432	-1.01429
ENSMUSG00000120226	0.273815	-0.338252	-3.02093	-2.82858	-1.38508	-0.932718	-2.22336	-2.54847
Gm30117	-0.0623214	0.0597403	-4.23223	-6.95415	-0.634579	-1.65303	-1.98518	-2.28173
Zfp969	0.838703	-2.24087	-2.67913	-2.46816	-1.83789	-3.23743	-3.14305	-0.773019
Tagln2	-0.167237	0.149849	2.77904	2.70895	1.1833	1.20104	1.85405	1.6904
Gmppb	-0.245482	0.209723	2.15586	2.23684	0.533988	0.542727	1.38924	1.28785
ENSMUSG00000121162	0.123648	-0.135248	-2.71101	-2.25361	-0.912842	-0.933873	-2.30046	-1.84797
Cstb	-0.107869	0.100361	2.53797	2.55728	0.965558	0.825333	2.07753	2.01855
Hspa1b	-0.124229	0.114375	3.51207	3.57921	-0.897685	-1.29723	0.695116	0.826985
A630031M04Rik	0.312815	-0.399975	-3.26852	-3.69766	0.682913	0.702996	-0.135504	-0.470019
Gas1	-0.0674735	0.0644584	-2.11275	-2.56337	0.592967	0.685278	-0.0366246	-0.283267
S100a11	-0.128344	0.117854	2.79325	2.75242	-0.01139	0.166613	1.23094	1.5478
Lgr5	-0.251654	0.214208	-3.11644	-3.57157	-0.928249	-0.537244	-1.57661	-1.42897
Gm43409	0.256611	-0.312346	-2.34062	-2.1108	-0.0248459	0.056739	-1.04872	-1.31612
Ttc39aos1	0.159415	-0.179244	-2.16218	-4.27838	-0.314687	0.102908	-0.125448	-0.538844
Gm32540	-0.207466	0.181348	-2.19464	-2.0603	-0.924139	-0.429033	-1.28452	-0.804442
Cyp2c55	0.0190473	-0.0193022	-6.74481	-4.33745	-1.27422	-1.16561	-3.52691	-2.37927
Gm37729	-0.237435	0.203825	-2.47773	-3.3309	-1.26767	-1.61474	-3.26882	-2.17632
Mycl	-0.168686	0.151012	-1.93254	-2.26215	-0.724987	-0.625427	-0.714642	-1.86657
Gask1a	-0.0421777	0.0409796	-2.59367	-1.87081	-1.6974	-1.14001	-2.18313	-2.3106
Cxcl9	0.125524	-0.137495	-1.95204	-2.51046	-0.141427	-0.462113	-0.759086	-0.276163
Lgals3	-0.0715617	0.0681791	2.68072	2.80618	0.208122	0.458638	2.08924	2.0155
Hmox1	0.00816594	-0.00821243	2.82202	2.74722	0.435407	0.686119	1.57381	1.44019
mt-Tw	0.307079	-0.390623	-2.14472	-2.60677	-0.165983	-0.643527	-0.624549	-1.85718
E030042O20Rik	0.104459	-0.112617	-1.78791	-3.33991	-0.61653	-0.589807	-2.09726	-1.64477
Cd9	-0.0433766	0.0421104	2.65991	2.78941	0.915115	0.295524	2.41899	2.26629
Gm9752	-0.198969	0.174824	-2.87667	-1.93325	-0.522892	-0.653617	-0.684763	-0.810691
Zmat1	-0.411281	0.319669	-2.33409	-1.95915	0.184377	-0.169935	-0.724238	-0.840799
Pea15a	-0.0847765	0.0800701	2.3974	2.53241	0.520042	0.72361	1.77219	1.52787
Zfp992	-0.0664017	0.0634795	-2.63427	-2.6363	-1.88502	-0.387651	-2.22372	-1.44931
Gm45470	0.216736	-0.255153	-1.95644	-2.24298	0.00580526	-0.22197	-1.25044	-0.80241
Gm17634	-0.365822	0.291572	-1.86915	-2.32804	0.150229	0.499625	-0.944031	-0.223504
Podn	-0.11105	0.103109	-2.81369	-2.54768	0.269386	0.284882	-0.502677	-0.472397
0610043K17Rik	-0.219045	0.19013	-1.74111	-2.83625	-0.509986	-0.494491	-0.926174	-0.556145
Renbp	0.232666	-0.277541	2.07435	2.22427	0.657157	-0.0697467	1.37353	1.2648
Dab1	0.236063	-0.282393	-6.35001	-4.67961	-2.78631	-1.96346	-1.4159	-2.17711
Ifi27l2b	0.0277838	-0.0283294	2.29034	2.43103	1.52898	1.59834	1.68515	1.81848
Vmn2r20	-0.317122	0.259821	-4.04774	-3.96231	-1.7889	-1.2759	-3.12262	-3.9046
Alms1	-0.221128	0.191696	-2.23554	-1.91878	-0.973011	-0.894505	-1.95624	-1.03601
ENSMUSG00000120294	0.261048	-0.318953	-3.25226	-2.46639	-0.415547	-0.0583598	-1.19786	-0.186287
Tff3	-0.0990476	0.0926822	2.20782	2.29325	0.0942971	0.324387	1.36043	1.19612
Fabp4	-0.255123	0.216715	2.20598	2.04832	0.187581	0.440116	0.791858	0.365286
Spcs1	-0.46579	0.351544	2.26169	2.28624	1.10816	1.02636	2.43144	2.27518
Zbtb16	0.219344	-0.258778	3.03471	3.04176	2.75891	2.45013	2.89794	3.37763
Mki67	0.236757	-0.283388	-3.44411	-2.46559	-2.0248	-1.67227	-1.08603	-1.4265
Gm17971	0.154477	-0.173023	-3.01182	-2.66335	-0.800419	-0.295118	-1.16831	-1.01401
Gm17276	0.250938	-0.303972	-2.53684	-2.3445	-3.08862	-2.85073	-3.82674	-1.54982
Gm45051	-0.156124	0.140867	-2.47442	-1.91506	0.700713	0.649095	0.0329866	0.196925
Kctd17	0.236757	-0.283388	2.30312	2.25182	0.597637	0.517555	1.30883	1.52346
Sox9	-0.0559991	0.0539065	2.50563	2.75067	-0.356031	-0.441464	0.748968	1.20502
Lipg	-0.0693092	0.0661315	-6.532	-4.44656	0.704129	0.828559	0.0683749	0.491753
Pde5a	-0.22343	0.193423	-3.87876	-2.69379	-2.61992	-2.40648	-2.95364	-2.15065
Lingo4	0.0144005	-0.0145457	-2.74785	-2.5555	1.57484	1.72337	0.437993	0.14607
Rd3	0.0520481	-0.0539963	-2.6842	-1.77565	-1.08398	-0.676165	-1.33024	-1.01911
Slc2a5	0.0911766	-0.0973299	-1.82195	-2.93815	0.65559	0.362963	-0.028078	-0.307552
Hectd2os	-0.0851432	0.0803971	-3.9104	-3.82497	-2.3467	-2.74624	-2.91489	-2.54486
Gm4204	-0.264226	0.223243	2.00504	2.16588	0.304292	0.992213	1.0215	1.39845
ENSMUSG00000120139	-0.135085	0.123512	-3.34841	-2.18498	0.254816	0.733284	-0.326431	-0.982874
AA986860	-0.135085	0.123512	2.86104	2.78384	-0.0638664	0.382787	1.55755	1.49106
Wee1	-0.359014	0.287239	-2.25535	-2.23704	0.779651	0.619297	-0.326959	0.0430699
Klf6	-0.263821	0.222954	3.11003	3.16628	0.414427	0.0470658	1.40566	1.52073
Mup9	-0.153593	0.138803	-4.89639	-4.39592	-2.33269	-3.58023	-4.48584	-3.53085
Gm22146	0.0255486	-0.0260092	-2.71725	-2.12931	-1.79991	-0.553088	-0.53411	-1.54435
Olig1	-0.0158153	0.0156438	-5.315	-5.22957	-1.01434	-0.450406	-1.73453	-3.14211
Myadml2os	-0.0688444	0.0657082	-1.9086	-2.2826	-1.74544	-1.54091	-1.78756	-1.35864
Itgb3	0.333944	-0.435288	2.46102	2.31001	0.583348	1.35542	1.56424	1.50882
Lcn2	0.28322	-0.352746	7.74444	7.6776	7.6768	7.68282	7.67578	7.7628
Cnmd	-0.268944	0.226599	-3.21706	-4.13162	-0.752894	-0.674388	-0.321084	-1.12905
9130230L23Rik	0.127794	-0.140224	-2.55729	-2.88689	-1.46307	-0.705072	-2.27227	-2.31728
Cyp2c69	0.242944	-0.292308	-2.99735	-4.91192	0.826877	0.711128	-0.338876	-0.27426
Slc6a16	-0.086632	0.0817233	-3.157	-2.91957	-1.02626	-0.940376	-1.59445	-1.31753
ENSMUSG00000120464	0.318285	-0.408986	-2.89164	-3.22124	-1.9129	-0.788879	-1.31116	-1.82566
Cables1	0.282513	-0.351648	-1.67948	-3.52005	-0.456818	-0.348212	-0.0905967	-0.391945
Osmr	0.336509	-0.439671	2.52319	2.28884	1.61312	1.19764	1.4075	1.68195
ENSMUSG00000120079	0.0392376	-0.0403346	-3.81773	-3.05422	-0.353564	-0.753106	-0.871129	-1.60419
Chrna2	0.0857259	-0.0911434	-3.09317	-1.83781	-1.94451	-3.19204	-1.98218	-2.02719
Mroh7	0.101561	-0.109256	-2.90741	-2.29146	-0.639164	-0.0387058	-1.34486	-1.01136
Cdc20	0.306522	-0.389721	-2.70245	-2.97958	-2.89363	-2.70821	-3.87686	-5.50683
Avil	-0.224792	0.194442	-2.15576	-2.14833	-1.96552	-1.73703	-2.67121	-2.45319
Ccn2	0.0392376	-0.0403346	3.42068	3.57149	-0.637357	-1.39054	0.998811	0.473809
Cyp39a1	0.00839366	-0.00844278	2.40424	2.59769	1.49816	1.24776	2.23754	2.13364
Lrp2bp	0.244475	-0.294529	-1.78283	-2.78486	-0.00890848	-1.83166	-1.87478	-0.981189
Gm6563	0.172769	-0.19631	1.94675	2.26238	0.651452	1.11293	1.79947	1.53207
Gm826	0.140594	-0.155789	-3.941	-2.04821	0.779202	1.17735	0.0545063	-0.0208758
Slc13a2	-0.254894	0.216549	-3.75153	-2.79163	0.871066	0.956951	0.0964239	-0.0640618
Smim6	0.287864	-0.359992	-2.62381	-2.53838	0.374829	-0.45965	-0.682747	-0.62084
Fam83f	-0.172774	0.154279	-2.55393	-2.99901	-0.188171	-0.545893	-0.558423	-0.934637
Clic3	0.140594	-0.155789	-2.13365	-2.27061	-0.962265	-0.11388	-1.83002	-0.76811
Gm12718	0.274543	-0.339365	-4.77311	-3.10271	-0.987014	-1.73448	-1.5552	-0.948137
H2-Ob	-0.118796	0.109754	-3.16645	-2.62158	-0.406349	-0.499787	-1.23234	-0.894017
Gm18890	-0.0419421	0.0407571	-2.76766	-1.68223	-0.556265	-0.466002	-0.549762	-1.33174
Rwdd2a	0.0730332	-0.0769284	-2.51518	-1.98229	-4.41092	-1.14749	-2.24214	-2.80172
Nes	0.355409	-0.472625	2.33013	2.09363	0.119386	-1.11305	-0.152411	-0.626263
Cd93	0.294339	-0.370196	2.79358	2.75839	-0.56512	-0.473676	1.01479	-0.0658447
Pmm1	0.00621555	-0.00624245	2.59156	2.33402	0.0665864	0.122724	2.17001	1.98232
Sycp3	-0.027624	0.0271049	-3.04051	-2.04818	-0.0394029	-0.416918	-0.929522	-1.42704
Slc10a2	-0.905616	0.552077	2.63609	2.8639	0.279406	0.333121	1.93499	1.98231
Gm7599	0.287379	-0.359233	-4.10492	-3.01949	-1.38922	-1.20379	-2.27933	-3.00241
Gm3650	0.111146	-0.120429	-1.95922	-2.19572	0.487663	0.385507	0.631895	-0.0411443
Haus8	-0.260537	0.220606	2.2779	2.37511	0.427441	0.550852	1.21714	1.01038
Btg2	-0.0946454	0.0888168	3.35855	3.24954	2.30344	2.00714	2.77743	2.85969
1700048M11Rik	0.477169	-0.71788	-2.46356	-2.79317	-1.2369	-0.977479	-1.05302	-2.09803
Rskr	0.190818	-0.21996	-2.57999	-1.85713	-1.60125	-4.17072	-0.947052	-1.68394
4930539J05Rik	0.38286	-0.522683	-2.09844	-3.47244	-1.18682	-1.97868	-2.14733	-0.732905
Rpgrip1	-0.0480015	0.0464557	-1.74081	-2.73338	-1.15202	-1.08761	-1.40826	-1.45327
Gm2568	-0.0327728	0.0320449	-4.93603	-4.8506	-0.671893	-0.269374	-2.20356	-1.76314
Sema5b	-0.0845158	0.0798375	-2.81785	-2.09499	-0.921575	-0.70814	-0.769874	-1.09868
Trmt9b	-0.442732	0.338293	-2.64555	-2.26056	-0.413058	-0.374478	-0.613517	-0.771
Golt1b	-0.101359	0.0947031	1.88413	2.11424	0.465972	0.744502	1.13385	1.01913
Cd4	0.332549	-0.432915	-3.53224	-5.4468	-0.909643	-0.865578	-1.12169	-1.35934
Gm16984	-0.0525702	0.0507217	-3.33239	-2.13148	-1.08064	-0.63772	-0.419346	-0.966855
E030037K01Rik	-0.0525702	0.0507217	-2.45792	-2.02457	-0.546301	-2.7532	-0.648828	-0.644927
Mup8	0.0392376	-0.0403346	-2.01819	-5.74011	-3.03946	-3.24635	-3.09307	-3.46001
Gm37735	0.294339	-0.370196	-3.53092	-2.86052	-2.23025	-1.62979	-2.31302	-4.16538
9330102E08Rik	-0.108782	0.101152	-3.34908	-2.04125	-0.122412	-0.267381	-1.06406	-1.17618
Rps23rg1	0.119362	-0.130135	-2.70589	-3.62046	0.272842	0.85058	-0.125424	-0.482376
Gm45609	-0.160596	0.144496	-2.07896	-2.09306	0.101409	0.950895	-0.487843	-0.491032
Airn	0.0588553	-0.0613588	-1.67894	-3.68097	-1.53974	-0.663644	-1.5485	-1.8159
Mup10	-0.330066	0.268434	-2.79275	-1.85932	-1.55098	-0.535485	-1.89678	-2.74914
Vbp1	0.326587	-0.422836	2.09656	1.98496	1.10567	0.928523	1.46031	1.36694
Serpina3h	0.0392376	-0.0403346	1.87667	2.17926	0.383107	0.561738	1.81492	1.76991
Gm8798	-0.224045	0.193883	-3.64491	-3.07405	-0.943708	-0.928212	-1.97133	-2.27937
Gm12216	-0.171531	0.153287	-3.5924	-2.65897	0.368192	0.188431	-0.980218	-0.419505
Lrtm1	-0.0603972	0.05797	-1.8963	-2.39583	0.714704	0.798371	-0.000328138	0.649809
Gm29797	-0.241133	0.206542	-1.98393	-2.43906	-1.2503	-2.59738	-4.57338	-3.03343
Abcd2	-0.518456	0.380598	2.10069	2.17733	1.36134	1.78555	2.3733	2.34746
Klhl31	-0.213589	0.186007	-4.91331	-3.82788	-0.934578	-0.579232	-2.18084	-1.15546
H3f3c	-0.413194	0.320821	-1.94299	-2.56806	-1.2762	-1.72637	-1.70237	-1.74738
G6pdx	0.0181363	-0.0183672	2.3071	2.24933	1.06533	0.780249	1.68315	1.84382
Klrk1	0.129698	-0.14252	-3.52563	-2.27028	-0.189345	-0.946439	-1.30773	-0.912169
Erbb4	0.201471	-0.234245	-3.13193	-2.78347	0.168732	-0.70474	-1.23596	-0.918398
ENSMUSG00000120212	0.0837587	-0.0889229	-2.40165	-2.90118	-0.133404	-0.904915	-1.7016	-0.746604
C2cd4d	-0.0458836	0.0444692	-1.70122	-3.61578	0.160165	-0.478164	-1.70571	-0.635238
Dnajc12	-0.29224	0.242898	4.20851	4.35945	4.15658	4.11544	3.9668	3.85259
Gm35986	-0.265583	0.22421	-2.70519	-2.78968	0.478665	0.404524	-1.3771	-0.509574
Jchain	-0.731207	0.482952	-2.75577	-2.16784	-0.661559	-1.11768	-0.720736	-1.80527
Ctla2a	0.232666	-0.277541	2.13093	1.93739	0.0281393	-0.0427797	0.525537	0.919413
Cyb561	0.0392376	-0.0403346	3.31541	3.44292	3.33029	3.28968	3.5918	3.4173
ENSMUSG00000119971	-0.0292564	0.0286749	-4.00652	-4.50605	-3.29081	-2.42732	-5.18093	-1.90401
Gm42796	0.212964	-0.249937	-3.34926	-2.0939	-0.615634	-2.44814	-1.93871	-3.39876
Cystm1	-0.0731767	0.0696435	2.37583	2.24445	0.819071	0.943796	1.51661	1.87989
Map3k6	-0.0731767	0.0696435	2.82403	2.84235	2.16989	2.07308	2.115	2.06106
Gm28836	-0.0544093	0.0524317	-3.24579	-2.31236	-1.26706	-1.28809	-4.15718	-1.50174
Ntn4	0.363317	-0.486773	2.11679	2.26635	-0.313277	-0.483337	1.11853	1.30301
Cnbd2	0.219344	-0.258778	2.08974	2.63695	4.06847	3.11178	3.2915	3.65277
Hid1	0.33335	-0.434278	2.88613	2.39732	0.553662	0.443627	1.70632	2.10444
Gm4211	0.441077	-0.638495	-4.02161	-3.93618	-2.23552	-1.27249	-2.61106	-4.65607
Gm12798	0.0392376	-0.0403346	-3.10152	-3.75305	-0.444712	-1.67433	-0.764975	-2.25056
Ifi213	-0.103749	0.0967863	-2.98147	-3.15908	-2.78034	-1.2868	-1.83396	-1.39354
Sgsm1	0.0392376	-0.0403346	2.1986	2.23184	1.4978	1.3652	1.70134	1.76227
Ngfr	0.325682	-0.421315	1.95986	2.04529	-0.405361	-0.0459107	0.495934	1.32539
Capg	-0.132041	0.120963	2.42352	1.96103	-0.43424	0.246389	1.27768	1.19832
Uap1l1	-0.423513	0.32699	2.9704	2.58262	0.636858	0.578353	2.37123	2.40217
Ighv1-56	-0.317479	0.260061	-4.08829	-3.00286	-2.23508	-3.50909	-5.2627	-2.98578
Efcc1	0.24165	-0.290434	-3.52916	-3.02869	-1.13538	-1.53493	-1.00314	-0.500656
Mcam	0.122534	-0.133916	2.75545	2.35204	0.500387	0.593886	0.603574	0.655862
Rhbg	-0.16939	0.151575	-4.46858	-2.38315	-0.0304098	-0.304421	-1.15114	-0.579479
1700119H24Rik	0.186828	-0.214672	-2.79043	-3.02693	-0.089229	-0.36324	-1.00137	-0.659359
Gm48163	0.156077	-0.175034	-2.55815	-5.05768	-1.35702	-0.315988	-1.27313	-1.60765
Gm49012	-0.144903	0.131668	-2.63674	-4.35866	-0.511158	-2.27993	-1.71162	-1.61912
mt-Tm	-0.217152	0.188702	-2.70899	-2.62355	-1.63071	-2.35218	-2.29844	-3.1508
Arntl	0.0392376	-0.0403346	1.89992	2.3093	-1.19375	-1.09579	0.823021	0.860475
Slc15a2	-0.474626	0.356534	2.74975	2.89658	1.89142	2.10916	1.75567	1.74147
Rap2b	0.161157	-0.18145	1.67575	2.2917	-0.399961	0.0236199	-0.209159	-0.128637
Il1rn	-0.0458836	0.0444692	2.60257	2.52718	2.1355	1.89293	2.25365	2.18788
Ube2c	-0.311053	0.255738	-2.16802	-2.59716	-0.867353	-1.74083	-2.75747	-1.80248
Ccr2	0.545502	-0.887708	2.08085	2.00663	0.51527	-0.147306	1.06256	-0.180391
Cgref1	0.421069	-0.597102	3.03659	2.45689	0.805875	0.991296	1.38064	0.817167
Fndc5	-0.0533785	0.0514738	-5.16814	-2.76078	-1.28251	-0.888507	-1.7576	-1.99525
1110018N20Rik	-0.300137	0.248322	-3.82994	-2.74451	-0.00989868	-0.0808177	-0.419392	-0.405506
Gm36070	-0.0533785	0.0514738	-3.16814	-4.08271	-2.38205	-1.26702	-3.7576	-2.48068
Bmp7	-0.750969	0.491387	-2.69581	-2.19534	-0.886995	-0.379647	-0.597205	-0.69284
Gla	0.208176	-0.243365	2.37882	2.21227	1.39408	1.34503	2.39878	2.05886
Impdh1	-0.195638	0.172249	2.28206	2.12376	0.818083	0.661111	1.03088	1.37706
Akr1b8	0.104459	-0.112617	2.83519	2.73334	-0.173587	0.613285	0.757794	0.355233
Smox	-0.111976	0.103908	2.83396	2.86992	0.609978	0.259346	1.64324	1.76815
Cx3cr1	0.463313	-0.686648	2.22302	1.80488	-0.283671	-0.420178	1.44092	1.0666
Tlnrd1	0.255016	-0.309983	2.50199	3.15699	1.35603	1.80893	1.86584	2.03234
Enc1	-0.0260675	0.0256048	2.46544	2.39542	1.28006	0.897796	1.93674	1.63167
Gm18095	-0.484418	0.362009	-5.46168	-3.37625	-0.57605	-1.07513	-0.466169	-0.288785
Ifi203-ps	0.0392376	-0.0403346	-3.35306	-4.85259	-1.05239	-2.77386	-2.94251	-1.40256
4933411K16Rik	0.00458413	-0.00459874	-2.97268	-3.88724	-0.746011	-2.07155	-0.754775	-0.214821
Gm379	-0.274713	0.230677	2.14034	2.06228	2.63965	2.54639	2.12436	2.33273
Snx12	-0.157199	0.141741	2.30017	2.10072	1.16621	1.80229	2.3529	2.10144
Gm16348	-0.302655	0.250041	2.32742	2.59342	2.29128	1.6916	1.62248	1.74383
Zfp9	-0.0946454	0.0888168	2.73545	2.65738	1.19223	1.99914	1.8622	1.80143
Ier3	0.226212	-0.268398	3.17376	3.20475	1.15843	-0.00192809	1.78878	2.00681
AI506816	0.148491	-0.165547	3.09604	3.01155	0.397895	0.335389	1.43976	2.02862
Akap12	0.0392376	-0.0403346	3.08435	2.50496	0.398267	0.499154	-0.205548	-0.40256
Gm43999	0.19503	-0.225579	-3.70823	-4.6228	-0.822601	-0.544071	-1.71272	-1.02076
Vill	0.369706	-0.498362	2.73323	2.7807	2.80274	2.91601	3.14378	3.03166
ENSMUSG00000121227	0.0392376	-0.0403346	2.76534	2.90089	2.56593	2.85472	2.02226	2.21576
Gm43759	0.000784628	-0.000785054	-3.82447	-3.15408	-1.1453	-0.923349	-1.244	-1.13701
Gm17597	-0.243019	0.207924	-3.48331	-2.66091	-1.76761	-0.319155	-2.3358	-0.895383
Adam8	0.119362	-0.130135	2.1396	2.00889	0.130823	-0.219809	0.749045	1.08591
Mthfd1l	0.390488	-0.537082	2.46005	2.33716	2.37686	2.41121	2.54563	2.28832
Cav2	-0.108782	0.101152	2.27541	2.57766	0.902679	0.400044	1.62625	1.54002
Gm45112	-0.559905	0.402343	-2.98077	-2.89534	-2.00203	-3.13854	-2.89215	-1.12981
Plek	0.261878	-0.320195	1.76701	2.20443	0.745748	0.185741	1.09955	1.0139
Gpat3	0.310847	-0.396756	1.9256	2.39495	1.71671	2.57351	3.18805	2.82841
Aph1b	0.214516	-0.252079	2.22661	2.45197	0.735861	1.75136	1.81301	1.61862
Abracl	-0.446614	0.340547	2.47593	2.27106	0.876791	1.29668	1.69687	1.66798
Glipr2	0.441077	-0.638495	1.9952	2.11911	0.0864103	-0.175628	0.103182	0.795139
B3gnt3	0.277003	-0.343138	2.2941	1.77319	0.770333	0.593184	0.0322173	0.157134
Gm43305	-0.274713	0.230677	2.68467	3.05625	6.22673	6.30468	5.73671	5.84488
Rnase13	-0.594001	0.419536	-3.15622	-5.07079	-1.37013	-1.4071	-1.93832	-0.620761
Dusp4	0.675354	-1.31111	1.89449	2.42738	0.615431	0.499682	0.331033	1.76407
Efnb2	-0.177461	0.158004	1.79948	2.29995	0.448507	-0.83856	1.06318	0.625854
Eps8l1	0.749927	-1.65157	2.86013	3.13112	2.88069	2.54826	1.35314	1.72317
S100a9	0.536864	-0.864636	2.67508	2.86743	3.42098	3.38673	2.19254	2.34018
4933421A08Rik	0.410511	-0.575952	3.15207	2.94495	2.39688	2.67541	2.73457	3.17961
Rab31	-0.330066	0.268434	2.59153	2.17042	0.086449	0.0792247	0.87581	0.643175
Dbn1	0.239582	-0.287449	3.32122	3.24661	0.048414	0.841517	1.73176	1.50233
Syt12	0.351256	-0.465282	3.56382	3.60239	0.411627	1.61616	1.55713	1.4025
Prtn3	0.135935	-0.150088	4.94222	4.85144	7.73577	7.76255	6.64068	7.08008
Colgalt2	-0.807782	0.514744	-3.68551	-3.18504	-1.8323	-1.52135	-2.05257	-1.73501
Galnt15	0.579946	-0.985053	2.67185	2.37262	1.95398	1.94438	2.08239	1.94223
Prss23	0.314409	-0.402593	2.43669	1.89135	-0.999615	-2.56908	0.584197	-0.323308
Lhfp	0.33792	-0.442092	2.11143	2.7955	0.768241	1.51554	1.34689	1.59561
Rps2-ps10	0.477169	-0.71788	2.38818	1.90727	1.1876	1.22416	1.43883	1.39383
Trappc2	0.273032	-0.337055	2.27481	1.73061	1.56842	1.25134	1.68536	1.14078
Btg3	0.0392376	-0.0403346	3.20703	2.99772	0.947605	0.722093	1.76644	1.21893
ENSMUSG00000120473	-0.826938	0.522333	2.69993	2.34567	2.81284	2.87222	1.78243	2.25964
Ccdc120	-0.296255	0.245661	4.18718	3.85547	-0.351361	0.175097	1.28208	1.92296
Gm8730	-0.495634	0.36821	6.45921	6.31684	4.19342	4.07652	2.90787	2.98174
Slc16a3	0.0392376	-0.0403346	2.19126	2.32732	0.987134	-1.29993	-1.20555	0.808337
Samd10	-0.126261	0.116095	2.37491	1.74125	-0.580463	-0.0869204	1.13145	0.642839
Gm5340	0.604448	-1.06009	3.2468	2.6784	2.07081	1.80133	2.88322	2.87944
Itpripl2	-0.57121	0.408112	2.09539	1.94635	0.41516	1.25954	1.48169	1.48477
Nipal1	0.244475	-0.294529	2.0366	2.48193	3.466	3.6631	2.9832	3.27661
Creb3l1	0.319932	-0.411717	2.49057	2.44035	0.183906	-0.408281	1.86364	0.963024
Slc39a6	0.48383	-0.733246	2.76138	3.08386	1.20578	0.27019	2.42347	2.61725
Gm12265	-1.28688	0.669174	-4.26414	-3.59374	0.924053	0.0699457	-0.394159	-0.728674
Ptafr	0.639466	-1.17707	2.59294	2.50253	0.810868	0.700833	1.16021	1.78263
Fgf2	0.639466	-1.17707	2.66221	2.44808	0.341382	0.826363	0.39468	0.728183
Whrn	0.111146	-0.120429	2.38181	2.32784	1.47018	1.23664	1.6319	1.74735
Cttnbp2nl	0.111146	-0.120429	2.41929	1.91976	0.813063	0.800544	1.49863	1.40631
Rad51b	0.266701	-0.327445	2.8286	2.78426	4.76403	4.90755	4.2999	4.20187
Specc1	-0.0946454	0.0888168	2.48268	2.97931	0.550688	0.829218	1.33864	1.29363
Rom1	-0.532405	0.388023	2.16276	2.20512	0.992634	0.0695304	1.65577	2.24819
Ocstamp	0.536864	-0.864636	3.61489	3.5639	0.708266	1.04569	2.49371	2.75803
Sphk1	0.536864	-0.864636	3.70935	3.45239	0.708266	1.04569	2.49371	2.28269
Mid1	-0.43478	0.333645	3.29532	3.42828	0.888626	0.752118	2.53767	2.86039
Lyve1	0.639466	-1.17707	4.41709	4.50919	0.547833	0.700833	1.93073	1.42006
Dusp5	-0.43478	0.333645	3.86873	3.61003	-0.34584	0.690718	1.99851	1.83614
E2f7	0.390488	-0.537082	2.54251	2.55755	2.35132	0.314351	1.2237	0.3902
S100a8	0.493505	-0.755992	2.69062	2.63632	3.52963	3.41737	3.53823	3.18353
Csf2rb2	0.0392376	-0.0403346	2.4428	2.52823	1.71628	0.700067	1.79445	1.4375
Arid3a	0.204199	-0.237943	2.99365	2.97217	0.445142	1.0456	1.48993	1.44492
2700038G22Rik	-0.423513	0.32699	2.38059	1.79086	0.430407	-0.347647	-0.137784	0.817208
Chmp4c	-0.90067	0.550272	2.08143	2.11439	0.679075	0.807465	1.20818	0.340051
Entpd7	-1.05466	0.602732	1.97806	2.10033	0.622381	0.28424	0.922946	1.31851
Ptrh1	0.294339	-0.370196	3.71701	3.6098	0.148259	0.507709	1.68698	1.15655
Atf3	0.724638	-1.52486	5.55402	5.53556	2.20005	2.17902	3.11728	2.90878
Cdr2	0.226212	-0.268398	2.42886	2.04863	-0.450383	-0.0425701	0.303354	1.39585
Pfn2	-0.472168	0.355151	1.75514	2.24334	0.173166	0.699623	2.0904	1.40796
Pfkfb4	-0.274713	0.230677	2.33674	2.40332	2.29662	0.897078	1.68995	2.26838
Ckap4	-0.202396	0.177464	2.55166	2.53149	0.821449	0.421907	1.97908	1.75574
Mtmr11	-0.202396	0.177464	3.67365	3.02212	1.33046	0.969395	2.07638	2.65756
Gm49774	-0.590228	0.417663	3.3838	3.45458	0.31814	-0.859009	1.62442	1.02687
Tlr13	-0.314466	0.258038	2.5627	2.11563	0.661016	0.802042	0.540284	0.39574
Smpd3	-0.390829	0.307206	2.73145	3.24314	3.23375	3.38389	2.36438	2.44276
Sh3pxd2b	-0.0576439	0.0554289	3.97152	4.15006	-0.082162	0.965755	2.06014	2.13061
Tnfrsf22	0.441077	-0.638495	2.72434	3.53414	2.70308	1.77998	1.93326	1.95864
Gm9575	-0.274713	0.230677	2.12885	2.42841	1.37062	1.15165	1.93993	0.937993
Pf4	0.441077	-0.638495	2.95567	2.8408	1.34944	2.36494	0.196291	2.21018
Adcy1	0.161157	-0.18145	2.77884	3.21575	1.06952	-0.178014	0.653337	1.67872
C5ar1	0.0392376	-0.0403346	2.92823	3.83857	1.23711	0.378139	2.06747	2.44988
Nova2	-0.451516	0.343381	2.55612	1.94821	1.09428	0.346816	0.178167	1.62792
Ccdc30	-0.532405	0.388023	2.56715	1.92744	1.66547	1.89396	1.63785	2.34773
Ace	-0.451516	0.343381	2.81598	2.78594	0.930783	0.472347	0.718736	1.48108
Trem2	-0.0731767	0.0696435	4.32315	4.10288	1.75273	1.51365	3.05127	3.22199
Gm15848	0.536864	-0.864636	2.604	3.68943	1.93066	1.30872	2.36247	2.7325
Sccpdh	-0.217152	0.188702	2.16314	3.10047	1.53921	1.70671	2.83084	2.21552
AI662270	0.186828	-0.214672	2.76416	2.90971	1.1883	0.373726	1.527	1.96742
Basp1	-0.217152	0.188702	2.39055	2.77366	1.30789	0.706711	1.67557	1.81498
Scn8a	-0.330066	0.268434	2.50003	3.11796	1.4263	2.66419	2.2325	2.70207
Ms4a6d	-0.43478	0.333645	2.44594	2.88285	0.814625	0.867595	2.45794	1.90769
Bcl2l14	-0.0946454	0.0888168	2.83499	3.22298	-2.09317	0.0922525	0.798073	1.46356
Trim46	0.536864	-0.864636	3.46649	3.0713	-0.139731	1.94615	1.97015	1.5101
Emp1	-0.217152	0.188702	2.80559	3.31729	0.243757	0.969746	1.8011	0.493054
Kbtbd8	-0.330066	0.268434	2.69267	2.42196	0.578302	1.17876	1.74708	0.228137
E230001N04Rik	-0.43478	0.333645	2.75789	3.03095	1.61109	2.59342	1.9527	2.16295
Loxl4	-0.709825	0.473637	2.68795	2.54809	-0.708348	0.214038	0.810924	2.32231
Cd63-ps	0.536864	-0.864636	4.0674	4.0713	1.86027	0.460727	3.21808	2.62558
Chst2	-1.07641	0.609557	2.50092	2.05414	0.247	0.773458	1.00074	0.399336
Thbd	-0.940736	0.564654	2.75443	2.29672	-0.769334	-0.0168726	1.29991	-0.23053
Cfap69	-0.709825	0.473637	3.02716	2.64628	1.46158	1.35154	2.08101	2.51134
Slpi	0.536864	-0.864636	4.66813	4.71113	3.26626	3.53112	4.01454	3.85588
Asns	0.0392376	-0.0403346	5.22185	5.1304	1.62568	1.54806	3.4498	3.01248
Rptoros	0.693639	-1.38593	2.9452	3.7087	1.8244	1.20247	2.53632	1.86328
Slc4a11	0.693639	-1.38593	3.53016	3.07794	0.0170443	1.20247	0.448854	0.725773
Gm15247	0.693639	-1.38593	3.9452	4.37167	1.01704	1.20247	2.53632	1.40385
Cfap157	0.441077	-0.638495	3.69264	4.061	1.22391	-1.63506	1.36622	1.47321
Hmga2-ps1	-0.750969	0.491387	2.68116	2.90795	0.272876	0.494823	1.8116	1.81722
Ddr1	-0.940736	0.564654	2.59376	2.67919	0.630597	1.68357	2.67246	2.83556
Phlda3	-0.274713	0.230677	3.72817	3.28467	1.85605	0.971078	2.18094	2.43549
Tox2	-0.274713	0.230677	4.11435	3.7553	1.13615	-0.35085	0.650426	1.24285
Plaur	0.693639	-1.38593	5.63822	5.63153	0.824399	2.52439	3.30683	3.40385
Efr3b	-1.18548	0.641842	4.06608	3.88125	-0.277108	0.645278	2.02917	1.43162
Thbs1	-0.645822	0.444531	5.12511	5.22722	-0.152492	-0.136996	1.50171	1.06438
Fhl2	0.294339	-0.370196	3.05404	3.34893	0.0327813	-1.36676	1.27195	1.00454
Tnfrsf10b	-0.177461	0.158004	3.3896	3.02523	1.64844	1.48337	2.51635	1.85467
Lmcd1	0.604448	-1.06009	4.2468	3.90902	-1.65711	1.7507	1.58205	2.18912
G530011O06Rik	-0.177461	0.158004	3.48914	3.50057	1.9533	0.16144	3.16272	2.99218
Adm	-0.940736	0.564654	2.94825	2.9488	-0.0323684	0.398165	1.03687	0.884947
C5ar2	-1.16024	0.634652	2.80891	2.2996	0.485089	1.42658	0.469439	-0.227646
Ube2u	0.0392376	-0.0403346	4.06573	4.09383	2.94761	3.33233	3.76408	3.44988
Treh	-0.177461	0.158004	4.40242	3.81742	2.80891	3.44684	4.18262	4.23318
Gm7665	0.0392376	-0.0403346	4.08435	3.16978	1.94761	1.28503	1.60181	2.91937
Pigf	-1.25863	0.661802	2.81396	3.14876	0.524212	1.36568	1.58405	2.35847
Rab7b	-0.274713	0.230677	3.85131	3.67895	0.37062	1.97108	2.38739	2.52296
Etv4	-0.750969	0.491387	4.01996	3.96453	0.379791	1.87333	3.09171	2.5442
Plek2	-0.940736	0.564654	2.92749	3.84692	3.19002	3.30506	1.9844	2.35443
Creb5	0.0392376	-0.0403346	4.08435	4.59862	1.36264	-0.0368989	2.37941	1.33441
2310043M15Rik	-0.532405	0.388023	3.85666	3.65258	4.28285	3.56138	3.92325	3.49973
Nrg1	-0.532405	0.388023	4.54018	4.1831	1.96093	-0.608541	1.22281	1.98516
Elovl7	-0.532405	0.388023	5.36685	5.70505	2.87846	2.97642	4.17701	4.49973
Bhlha15	-1.73942	0.765968	5.56525	5.88544	2.9763	3.31372	4.18572	4.23757
