# Supplementary material for: Mitochondrial stress activates YAP/TAZ through RhoA oxidation to promote liver injury
Source: Cell Death Dis. 2024 Jan 15;15(1):51. doi: 10.1038/s41419-024-06448-5 (PMC10789791; doi:10.1038/s41419-024-06448-5)
Supplement: Supplementary file 6 — Supplementary Table 5 [file 41419_2024_6448_MOESM6_ESM.xlsx]

## Sheet: Supplementary Table 5
Supplementary Table 5 Oligonucleotides used in the study.
Gene symbol	Forward	Reverse
qPCR primers
hCTGF	CCGTACTCCCAAAATCTCCA	GTAATGGCAGGCACAGGTCT
hCYR61	CAAGAAATGCAGCAAGACCA	TGTAGAAGGGAAACGCTGCT
hGAPDH	GTCTCCTCTGACTTCAACAGCG	ACCACCCTGTTGCTGTAGCCAA
hVAV2	AACATACGCACCTTCCTGAAAG	GTCAAAGGGGTCAAACAGCTC
hATF3	CCTCTGCGCTGGAATCAGTC	TTCTTTCTCGTCGCCTCTTTTT
hFOS	CCGGGGATAGCCTCTCTTACT	CCAGGTCCGTGCAGAAGTC
hFOSB	GCTGCAAGATCCCCTACGAAG	ACGAAGAAGTGTACGAAGGGTT
mF4/80	CTCTTCTGGGGCTTCAGTGG	GCAGACTGAGTTAGGACCACA
mTnfa	CCCTCACACTCAGATCATCTTCT	GCTACGACGTGGGCTACAG
mRps18S	GTAACCCGTTGAACCCCATT	CCATCCAATCGGTAGTAGCG
mActb	CTGAGAGGGAAATCGTGCGT	TGTTGGCATAGAGGTCTTTACGG
mGapdh	AGGTCGGTGTGAACGGATTTG	GGGGTCGTTGATGGCAACA
mCyr61	TAAGGTCTGCGCTAAACAACTC	CAGATCCCTTTCAGAGCGGT
mAnkrd1	TGAGGCTGAACCGCTATAAGA	CAGTGCAACACCAGATCCAT
mCtgf	GGCCTCTTCTGCGATTTCG	GCAGCTTGACCCTTCTCGG
Guide RNAs
hMST1	ATACACCGAGATATCAAGGC
hMST2	AGTACTCCATAACAATCCAG
hMAP4K4	GGGCGGAGAAATACGTTCAT
hMAP4K6	AGGGTCGGCATGTCAAGACG
hMAP4K7	GCGACTCCCGGCTCGAAGCC
hLATS1	CGTGCAGCTCTCCGCTCTAA
hLATS2	TACGCTGGCACCGTAGCCCT
hYAP	CATCAGATCGTGCACGTCCG
hTAZ	TGTCTAGGTCCTGCGTGACG
hRhoA (KO)	GCTGCTCTGCAAGCTAGACG
hRhoA (KI)	GAGCAAGCATGTCTTTCCAC
hPP2ACa	CGCACGTTGGATTCTTTGTC
hPP2ACb	GGATACAAACTACTTATTCA
hATF4	AGGATCGTAAGGTTTGGGAC
ssODNs for knock-in
hEIF2S1 S51A	AATACAACAACATTGAAGGCATGATTCTTCTTAGTGAATTAGCAAGAAGGCGTATCCGTTCTATCAACAAACTCATCCGAATTGGCAGGA
hRhoA C16A/C20A	TCCGGAAGAAACTGGTGATTGTTGGTGATGGAGCCGCTGGAAAGACAGCCTTGCTCATAGTCTTCAGCAAGGACCAGTTCCCAG
