# Supplementary material for: Mitochondrial stress activates YAP/TAZ through RhoA oxidation to promote liver injury
Source: Cell Death Dis. 2024 Jan 15;15(1):51. doi: 10.1038/s41419-024-06448-5 (PMC10789791; doi:10.1038/s41419-024-06448-5)
Supplement: Supplementary file 7 — Supplementary Table 6 [file 41419_2024_6448_MOESM7_ESM.xlsx]

## Sheet: Supplementary Table 6
Supplementary Table 6 Antibodies used in the study.
Target	Supplier	Product reference	RRID
YAP	Cell Signaling Technology	14074	AB_2650491
p-YAP		4911	AB_2218913
p-LATS1/2		8654	AB_10971635
LATS1		3477	AB_2133513
RhoA		2117	AB_10693922
p-MYPT1		5163	AB_10691830
p-JNK1/2		9251	AB_331659
p-p38		9211	AB_331641
p-eIF2a		9721	AB_330951
ATF4		11815	AB_2616025
p62		5114	AB_10624872
COX IV		4844	AB_2085427
JNK1/2	Epitomics	3496-1	AB_10703962
p38	Abclonal	A4771	AB_2863345
TOM20	Sigma	WH0009804M1	AB_1843992
Vinculin		V9131	AB_477629
CYP2E1	Millipore	AB1252	AB_90517
YAP/TAZ	Santa Cruz	sc-101199	AB_1131430
PP2ACα/β		sc-80665	AB_1128770
Active YAP	Abcam	ab205270	AB_2813833
TAZ	BD Pharmingen	560235	AB_1645338
Acetaminophen	Bio-Rad	0016-0104	AB_619644
GTP-RhoA	NewEast Biosciences	26904	AB_1961799
